# Supplementary material for: Intrarenal microRNA signature related to the fibrosis process in chronic kidney disease: identification and functional validation of key miRNAs
Source: BMC Nephrol. 2019 Aug 27;20:336. doi: 10.1186/s12882-019-1512-x (PMC6712721; doi:10.1186/s12882-019-1512-x)
Supplement: Supplementary file 5 — Detailed results of microarray screening profiles using kidney biopsy samples. (XLS 348 kb) [file 12882_2019_1512_MOESM5_ESM.xls]

## Sheet: MCD vs normal
# Condition pairs: MCD vs normal # Fold Change cut-off: 1.5 # P-value cut-off: 0.05 # Column "ID": array ID of the probes, each miRNA always has its unique probe, but some miRNAs may have two different probes. # Column "Name": the name of each miRNA. # Column "Fold change": the ratio of normalized intensities between two conditions (use normalized data, ratio scale). # Column "P-value": T-test re…
Upregulated
MCD vs normal 1.5 fold up regulated miRNAs
		Fold change	P-value	ForeGround								ForeGround-BackGround										Normalized										CV-value
ID	Name	MCD vs normal	MCD vs normal	1	2	3	4	lzb	fhx	hql	sql	1	2	3	4	lzb	fhx	hql	sql	Mean of normal group	Mean of MCD group	1	2	3	4	lzb	fhx	hql	sql	Mean of normal group	Mean of MCD group	normal group	MCD group
146068	hsa-miR-1915-3p	70.2866	0.0419756	64	244	95.5	98.5	6913.5	855	2672.5	3308.5	13.5	194.5	8	16.5	6801.5	761.5	2588.5	3232.5	58.125	3346	0.0422205	0.332905	0.016219	0.0476879	16.0035	2.05118	6.04084	6.76255	0.109758	7.71453	1.36115	0.765005
147576	hsv1-miR-H1-3p	53.9663	0.00504923	53.5	60	89	81	458.5	363	343	567	3.5	9.5	-4.5	-5	343.5	233	240.5	449	0.875	316.5	0.0109461	0.0162602	N/A	N/A	0.808235	0.627609	0.56126	0.939331	0.0136031	0.734109	0.276234	0.2344
42774	kshv-miR-K12-9-5p	42.4591	0.00744768	52	58.5	93.5	76	237.5	218.5	230.5	307.5	1.5	6	-4.5	-8.5	120.5	90	133	207.5	-1.375	137.75	0.00469116	0.0102696	N/A	N/A	0.283529	0.242424	0.310385	0.4341	0.00748037	0.31761	0.527318	0.259866
145826	hsa-miR-18b-3p	32.4315	0.00368027	72.5	112	118	84	1391.5	691.5	826	1301.5	20	61	17	-2	1273.5	565.5	722	1197.5	24	939.625	0.0625489	0.104407	0.0344653	N/A	2.99647	1.52323	1.68495	2.50523	0.0671405	2.17747	0.52422	0.319147
147871	hsa-miR-3180-5p	24.7891	0.000405167	67.5	81.5	117	88.5	314.5	428.5	444	557	16	26	11.5	1	196.5	298	338	449	13.625	320.375	0.0500391	0.0445015	0.0233147	0.00289017	0.462353	0.802694	0.788798	0.939331	0.0301864	0.748294	0.713423	0.270438
147846	hsa-miR-4313	22.6216	0.0207836	55.5	61	84.5	77	293	238	195.5	177	3	9.5	-15.5	-14.5	178.5	117	96.5	95.5	-4.375	121.875	0.00938233	0.0162602	N/A	N/A	0.42	0.315152	0.225204	0.199791	0.0128212	0.290037	0.379321	0.344029
168697	hsa-miR-3189-5p	12.703	0.000249255	73.5	81	112.5	82.5	375	411	370	336.5	19	30.5	18.5	-8	260	286.5	269	246	15	265.375	0.0594214	0.0522037	0.0375063	N/A	0.611765	0.771717	0.627771	0.514644	0.0497105	0.631474	0.224666	0.16789
168639	hsa-miR-4533	11.4572	0.000686342	74	121.5	171.5	126.5	683	432.5	622	945	26.5	69.5	70	41.5	571.5	336.5	531.5	870.5	51.875	577.5	0.0828772	0.118956	0.141916	0.119942	1.34471	0.906397	1.24037	1.82113	0.115923	1.32815	0.210892	0.284683
168904	hsa-miR-4473	11.0341	0.000672219	118	348	265.5	141.5	1168	1437.5	1201	2193	67	295	151.5	58.5	1052	1344	1120	2117	143	1408.25	0.209539	0.504921	0.307146	0.169075	2.47529	3.6202	2.61377	4.42887	0.29767	3.28453	0.50334	0.279425
169204	hsa-miR-4709-3p	10.5537	0.00227129	167.5	426	347.5	195	3158.5	1430.5	1627	2685	117	377.5	261.5	109.5	3047	1306.5	1521.5	2570	216.375	2111.25	0.365911	0.646128	0.530157	0.316474	7.16941	3.51919	3.55076	5.37657	0.464667	4.90398	0.326215	0.355235
169411	hsa-miR-205-3p	9.93283	0.00012761	90	203	169.5	122.5	733.5	595	964	783	41	154	64.5	37.5	617	486.5	869	706	74.25	669.625	0.128225	0.263586	0.130765	0.108382	1.45176	1.31044	2.028	1.47699	0.157739	1.5668	0.451823	0.20174
147936	kshv-miR-K12-8-5p	9.39672	0.00219289	86	143	190	108	458	513	651.5	971	36.5	92	89.5	22	343	373.5	540.5	851	60	527	0.114152	0.157467	0.18145	0.0635838	0.807059	1.00606	1.26138	1.78033	0.129163	1.21371	0.401324	0.346902
145933	hsa-miR-652-5p	9.35095	0.00774642	68	77.5	101.5	90	212	79	86	264.5	14	30.5	12.5	3	92.5	-17.5	-3.5	186.5	15	64.5	0.0437842	0.0522037	0.0253421	0.00867052	0.217647	N/A	N/A	0.390167	0.0325001	0.303907	0.598391	0.401406
148599	hsa-miR-3680-5p	8.6579	0.00220497	66	76	87	87.5	84.5	164	173.5	57.5	7.5	22	-6.5	1	-27	63.5	85	-18	6	25.875	0.0234558	0.0376551	N/A	0.00289017	N/A	0.171044	0.198366	N/A	0.0213337	0.184705	0.81933	0.104599
169307	hsa-miR-4685-3p	8.13846	0.0149209	110.5	203	188.5	101	1057.5	313	558.5	840.5	60	153	83.5	18.5	941.5	210.5	466	765.5	78.75	595.875	0.187647	0.261874	0.169285	0.0534682	2.21529	0.567003	1.08751	1.60146	0.168069	1.36782	0.513187	0.515696
148156	hsa-miR-3686	7.9426	0.0198144	130.5	261.5	216.5	564	1550.5	2131.5	3246	927.5	81	214	128	481.5	1444	2032.5	3163.5	851	226.125	1872.75	0.253323	0.366282	0.259503	1.39162	3.39765	5.47475	7.38273	1.78033	0.567682	4.50886	0.971907	0.541321
145753	hsa-miR-484	7.92698	0.000626332	84.5	105	128	106	318	332.5	390.5	513.5	34.5	55	31.5	21	203	206.5	292.5	417	35.5	279.75	0.107897	0.0941378	0.0638621	0.0606936	0.477647	0.556229	0.682614	0.872385	0.0816476	0.647219	0.282887	0.266103
42562	hsa-miR-105-3p	7.30919	0.00805073	88.5	111.5	124	74	381.5	70	69.5	297.5	36.5	62	2.5	-10.5	267.5	-28	-24	224	22.625	109.875	0.114152	0.106119	0.00506842	N/A	0.629412	N/A	N/A	0.468619	0.075113	0.549016	0.809357	0.207093
169120	hsa-miR-4787-3p	6.9867	0.0343398	77.5	85.5	123.5	83	379.5	193.5	196	336	26	34	18	-9	268	84	105	257	17.25	178.5	0.0813135	0.0581943	0.0364927	N/A	0.630588	0.226263	0.245041	0.537657	0.0586668	0.409887	0.382059	0.499843
168661	hsa-miR-4531	6.96041	0.000199537	100	342.5	224.5	151	899.5	693	823	1250.5	49	290.5	118.5	64	781	580	724.5	1145.5	130.5	807.75	0.153245	0.497219	0.240243	0.184971	1.83765	1.56229	1.69078	2.39644	0.268919	1.87179	0.581539	0.196291
10916	hsa-miR-1	6.56747	0.047842	173	180.5	138	474.5	69.5	1755	809.5	83.5	124	131	45	390	-42.5	1621.5	704	-35.5	172.5	561.875	0.387803	0.224219	0.0912316	1.12717	N/A	4.36768	1.64294	N/A	0.457605	3.00531	1.01083	0.641092
29575	hsa-miR-32-3p	6.46756	0.00134291	193	511	342	278.5	2422.5	1290.5	1409	1670.5	143.5	464.5	255	197.5	2315	1194.5	1324.5	1589	265.125	1605.75	0.448788	0.795036	0.516979	0.570809	5.44706	3.21751	3.09102	3.32427	0.582903	3.76996	0.257294	0.297648
168653	hsa-miR-3158-5p	6.35506	0.0417366	64	85.5	102.5	102	188	167.5	176.5	360	14.5	36.5	13	19	82	72	95	283.5	20.75	133.125	0.0453479	0.0624733	0.0263558	0.0549133	0.192941	0.193939	0.221704	0.593096	0.0472726	0.30042	0.330131	0.650996
169101	hsa-miR-4469	6.21337	0.0393917	84.5	78.5	117	71	400.5	90	196	279.5	35.5	31.5	25.5	-11.5	286	-10	106	203.5	20.25	146.375	0.111024	0.0539153	0.0516979	N/A	0.672941	N/A	0.247375	0.425732	0.0722125	0.448683	0.465712	0.476304
169393	hsa-miR-4747-5p	6.03552	0.0099579	220	565	538.5	247	2420.5	974.5	1295.5	2990	169	515	430.5	167	2303	873	1208	2916.5	320.375	1825.12	0.528538	0.881472	0.872783	0.482659	5.41882	2.35152	2.81914	6.10146	0.691363	4.17273	0.311483	0.446673
168870	hsa-miR-1246	5.83975	0.00175015	564	2794.5	2182.5	1307.5	10110	9846	5195	9823	516	2746	2080.5	1221.5	10002.5	9751	5109.5	9748.5	1641	8652.88	1.61376	4.70004	4.21794	3.53035	23.5353	26.2653	11.9242	20.3944	3.51552	20.5298	0.38562	0.302895
168618	hsa-miR-4783-5p	5.81514	0.0309202	59.5	54	113	79	82.5	140.5	126	144	6	2.5	9.5	-6.5	-35	22.5	27	58.5	2.875	18.25	0.0187647	0.00427899	0.01926	N/A	N/A	0.0606061	0.0630105	0.122385	0.0141012	0.0820005	0.603487	0.426761
147864	hsv2-miR-H24	5.5373	0.00632483	96.5	106.5	162	104.5	253.5	327.5	262	448.5	41.5	48.5	59	10	137.5	204	160.5	360	39.75	215.5	0.129789	0.0830124	0.119615	0.0289017	0.323529	0.549495	0.374562	0.753138	0.0903295	0.500181	0.50496	0.388712
14313	hsa-miR-499a-5p	5.50916	0.0370416	71	76	92.5	116	86.5	263	181.5	56.5	16.5	22.5	-13	23	-33.5	139	86	-28	12.25	40.875	0.0516028	0.0385109	N/A	0.066474	N/A	0.374411	0.2007	N/A	0.0521959	0.287555	0.268047	0.427159
168978	hsa-miR-371b-5p	5.48411	0.0116943	493.5	1255	2237	1251	7405.5	4716	3433.5	11527.5	445.5	1209	2150.5	1166.5	7296.5	4620.5	3351	11450	1242.88	6679.5	1.39328	2.06932	4.35986	3.37139	17.1682	12.4458	7.8203	23.954	2.79846	15.3471	0.473723	0.449022
148068	hsa-miR-758-5p	5.44713	0.0114487	71	142	147	107	245	345.5	354.5	210.5	21	84	35	21	122	248	265	136	40.25	192.75	0.0656763	0.143774	0.0709579	0.0606936	0.287059	0.668013	0.618436	0.284519	0.0852755	0.464507	0.459963	0.446406
168972	hsa-miR-5004-3p	5.21224	0.0224932	83.5	109.5	124.5	100	213	275	220.5	440	34.5	57	32	12.5	103	138.5	120	335.5	34	174.25	0.107897	0.097561	0.0648758	0.0361272	0.242353	0.373064	0.280047	0.701883	0.0766152	0.399337	0.425908	0.523479
17566	hsa-miR-629-3p	4.93278	0.000743879	72	134	126	89.5	258.5	228	288.5	255	20.5	85	32.5	2	145	105.5	188.5	154	35	148.25	0.0641126	0.145486	0.0658895	0.00578035	0.341176	0.284175	0.439907	0.322176	0.070317	0.346858	0.815854	0.191446
146010	hsa-miR-2116-5p	4.68277	0.000940883	120	458.5	237.5	144	834	520.5	738.5	974	64.5	405.5	130	58.5	720	418	649	901.5	164.625	672.125	0.20172	0.694052	0.263558	0.169075	1.69412	1.12593	1.51459	1.88598	0.332101	1.55515	0.736103	0.208245
169316	hsa-miR-3976	4.68195	0.000689807	224	554	456.5	350.5	2081.5	1169.5	1385	1597.5	174	503	361	266	1966.5	1053	1290	1496.5	326	1451.5	0.544175	0.860933	0.73188	0.768786	4.62706	2.83636	3.0105	3.13075	0.726444	3.40117	0.183195	0.242901
169031	hsa-miR-4726-5p	4.65725	0.00595249	369	310	395.5	755	1626	2284	1331	2969.5	309.5	259.5	303	666	1516	2185	1240.5	2894	384.5	1958.88	0.967944	0.444159	0.614293	1.92486	3.56706	5.88552	2.89498	6.05439	0.987813	4.60049	0.669859	0.349187
169096	hsa-miR-4804-3p	4.3895	0.0100405	107.5	194	227	134.5	338.5	475.5	671.5	406	57	144.5	116	48	225	357	578	320	91.375	370	0.178264	0.247326	0.235175	0.138728	0.529412	0.961616	1.34889	0.669456	0.199873	0.877344	0.253531	0.412924
147667	hsa-miR-3182	4.30414	0.00212796	109.5	622	106.5	195	742	813.5	690.5	877.5	59.5	573	7.5	112	624.5	716	602.5	801.5	188	686.125	0.186083	0.980745	0.0152053	0.323699	1.46941	1.92862	1.40607	1.67678	0.376433	1.62022	1.12151	0.145583
169050	hsa-miR-4787-5p	4.01632	0.00177714	2338	5601.5	7192.5	3517	21527.5	14528	11296	23415.5	2280	5541.5	7076	3433	21404	14429	11202.5	23339.5	4582.62	17593.8	7.13057	9.48481	14.3457	9.92197	50.3624	38.866	26.1435	48.8274	10.2208	41.0498	0.294579	0.272063
169028	hsa-miR-4708-3p	3.99192	0.0141718	797.5	2713.5	3241.5	2115	13159.5	5187.5	5718.5	9174.5	747.5	2662.5	3147	2026	13045.5	5057	5611.5	9060.5	2145.75	8193.62	2.33776	4.55712	6.38013	5.85549	30.6953	13.6215	13.0957	18.955	4.78263	19.0919	0.37658	0.42824
17289	hsa-miR-616-5p	3.85876	0.0422695	77	73	109.5	92	104	204	141.5	164.5	23	20	3	-5.5	-30	72	37.5	72.5	10.125	38	0.0719312	0.0342319	0.00608211	N/A	N/A	0.193939	0.0875146	0.151674	0.0374151	0.144376	0.88306	0.371159
148261	hsa-miR-208a-5p	3.85124	0.0341043	158	408.5	152.5	131.5	334	466.5	899.5	734.5	106.5	357.5	57.5	43.5	219.5	330.5	794	627.5	141.25	492.875	0.333073	0.611896	0.116574	0.125723	0.516471	0.890236	1.85298	1.31276	0.296816	1.14311	0.783751	0.502363
145708	hsa-miR-324-3p	3.79843	0.0471665	120.5	118	128	120.5	176	278	330	509	70	69.5	35	33.5	64.5	156.5	225.5	392.5	52	209.75	0.218921	0.118956	0.0709579	0.0968208	0.151765	0.421549	0.526254	0.82113	0.126414	0.480174	0.511934	0.576218
42795	kshv-miR-K12-3-5p	3.76355	0.00819774	119	96	173.5	157.5	379.5	211.5	409.5	445	66.5	44	75.5	70.5	263	106.5	317	365	64.125	262.875	0.207975	0.0753102	0.153066	0.203757	0.618824	0.286869	0.73979	0.763598	0.160027	0.60227	0.38583	0.364643
168899	hsa-miR-1285-5p	3.7314	0.0457044	84.5	138	154	97.5	167	403	270	287	34.5	88.5	66.5	11	58	255	166.5	180.5	50.125	165	0.107897	0.151476	0.13482	0.0317919	0.136471	0.686869	0.388565	0.377615	0.106496	0.39738	0.497113	0.567086
28047	hsa-miR-890	3.65342	0.0107303	216.5	223.5	244	169	825.5	507	351	786	166	173.5	132	85.5	706.5	410	260.5	711	139.25	522	0.519156	0.296962	0.267613	0.24711	1.66235	1.10438	0.607935	1.48745	0.33271	1.21553	0.378616	0.384445
169188	hsa-miR-4443	3.61875	0.00145801	2232.5	3545	1210.5	1342	7921	4960	6325.5	10424.5	2181	3492.5	1103	1254.5	7803	4833	6229.5	10330.5	2007.75	7299	6.82095	5.97775	2.23619	3.62572	18.36	13.0182	14.5379	21.6119	4.66515	16.882	0.452194	0.229365
169221	hsa-miR-4748	3.60922	0.00399419	82.5	61	123	96.5	172.5	86	73.5	153	21	11	31.5	9	63.5	-11	-17	79	18.125	28.625	0.0656763	0.0188276	0.0638621	0.0260116	0.149412	N/A	N/A	0.165272	0.0435944	0.157342	0.565141	0.071277
169305	hsa-miR-4455	3.45236	0.0480982	232	1116.5	800	384	2996	830	1138.5	2529.5	183.5	1069	719	301	2885	727.5	1057	2447	568.125	1779.12	0.573886	1.8297	1.45768	0.869942	6.78824	1.9596	2.46674	5.11925	1.1828	4.08346	0.478929	0.556881
146035	hsv1-miR-H2-5p	3.43307	0.0308952	68	103	99.5	85	168.5	83.5	186.5	188.5	18.5	55.5	9	-12.5	52.5	-13.5	101.5	108.5	17.625	62.25	0.0578577	0.0949936	0.0182463	N/A	0.123529	N/A	0.236873	0.226987	0.0570325	0.195797	0.672954	0.320639
169185	hsa-miR-5187-3p	3.37543	0.0177805	201.5	246	421	286	448	1043	877.5	857	151.5	192.5	307.5	202.5	331	944.5	786.5	780.5	213.5	710.625	0.473808	0.329482	0.623416	0.58526	0.778824	2.54411	1.83547	1.63285	0.502992	1.69781	0.262318	0.427974
168911	hsa-miR-4682	3.26532	0.000347324	103	173.5	140	139	344.5	243	325.5	377.5	56	127	55.5	54	239.5	150	245.5	295.5	73.125	232.625	0.175137	0.217373	0.112519	0.156069	0.563529	0.40404	0.572929	0.618201	0.165274	0.539675	0.263259	0.173289
169381	hsa-miR-4421	3.17252	0.0473826	309	986.5	583.5	349	2634.5	878	1114.5	1456	260	938.5	495	262.5	2528.5	768	1023.5	1367	489	1421.75	0.813135	1.60633	1.00355	0.758671	5.94941	2.06869	2.38856	2.85983	1.04542	3.31662	0.371522	0.538203
169238	hsa-miR-4654	3.11614	0.0344605	108	143.5	273	139.5	336.5	324	284.5	631	56.5	90.5	168.5	54	223.5	195.5	183	528	92.375	282.5	0.176701	0.154899	0.341612	0.156069	0.525882	0.526599	0.427071	1.1046	0.20732	0.646039	0.434525	0.478707
169168	hsa-miR-5580-3p	3.00393	0.0341776	88	91.5	98	82	190.5	134.5	192	163.5	33	41	2.5	-5	79.5	39	104	86	17.875	77.125	0.103206	0.0701754	0.00506842	N/A	0.187059	0.105051	0.242707	0.179916	0.0594832	0.178683	0.839476	0.316462
169189	hsa-miR-4795-5p	2.86124	0.0425453	106	185.5	507.5	185	440.5	390.5	506.5	906	55.5	137.5	391	99.5	322.5	293.5	416.5	831.5	170.875	466	0.173573	0.235344	0.792701	0.287572	0.758824	0.790572	0.971995	1.73954	0.372298	1.06523	0.763141	0.431118
32946	hsa-miR-486-5p	2.78983	0.0421246	81	165	131.5	112.5	307.5	183.5	217.5	167	32	116.5	32	16	193.5	77.5	131	84	49.125	121.5	0.100078	0.199401	0.0648758	0.0462428	0.455294	0.208754	0.305718	0.175732	0.102649	0.286375	0.664928	0.437884
148265	hsa-miR-3935	2.74778	0.00419403	125	226.5	138	153.5	295	367	424	371	75	176.5	50	69.5	177.5	239.5	314.5	243	92.75	243.625	0.234558	0.302097	0.101368	0.200867	0.417647	0.645118	0.733956	0.508368	0.209723	0.576272	0.39864	0.244129
168898	hsa-miR-5008-3p	2.71398	0.0437002	106.5	140.5	160.5	88.5	167	235	262.5	288	54.5	88.5	52	3	50.5	106.5	162	191	49.5	127.5	0.170446	0.151476	0.105423	0.00867052	0.118824	0.286869	0.378063	0.399582	0.109004	0.295834	0.662787	0.431733
145976	hsa-miR-663b	2.68624	0.000744224	65.5	88.5	123.5	78.5	171	128.5	168	179	14.5	36.5	24.5	-6.5	54	-3	60.5	74	17.25	46.375	0.0453479	0.0624733	0.0496706	N/A	0.127059	N/A	0.14119	0.154812	0.0524972	0.14102	0.169642	0.0984059
42703	hsa-miR-490-3p	2.61491	0.00254941	133.5	162.5	262	124	343.5	298.5	312	434	80	111.5	166.5	39	227.5	196.5	222.5	357	99.25	250.875	0.250195	0.190843	0.337557	0.112717	0.535294	0.529293	0.519253	0.746862	0.222828	0.582676	0.426214	0.188196
169102	hsa-miR-4639-3p	2.55726	0.0135197	935.5	737.5	2201	705	2137	3268.5	3187	2491.5	886.5	690	2103.5	621	2022.5	3174	3103.5	2416	1075.25	2679	2.77248	1.181	4.26457	1.7948	4.75882	8.54949	7.24271	5.05439	2.50321	6.40135	0.537206	0.282843
147806	hsa-miR-3149	2.45279	0.0055447	111	322	207.5	138.5	367	301	341	450	62.5	270.5	106	53	254	203	251	376.5	123	271.125	0.195465	0.462987	0.214901	0.153179	0.597647	0.546801	0.585764	0.787657	0.256633	0.629467	0.545376	0.171053
168890	hsa-miR-1306-5p	2.36467	0.0344208	127.5	191.5	163.5	90	261	233.5	210	325.5	77	135.5	59.5	1.5	143	117	113.5	237.5	68.375	152.75	0.240813	0.231921	0.120628	0.00433526	0.336471	0.315152	0.264877	0.496862	0.149425	0.35334	0.7436	0.2838
46788	hsa-miR-1299	2.36237	0.00277729	118	220	179	139.5	271	287	345.5	321.5	63.5	165	74.5	52	155	153.5	242	241.5	88.75	198	0.198593	0.282413	0.151039	0.150289	0.364706	0.413468	0.564761	0.50523	0.195584	0.462041	0.317718	0.194588
42906	ebv-miR-BHRF1-1	2.25213	0.0389243	464.5	334	804.5	329	1517.5	814.5	1063	761	413.5	284	703.5	241.5	1399.5	688	964	667	410.625	929.625	1.2932	0.486093	1.42625	0.697977	3.29294	1.8532	2.24971	1.3954	0.975881	2.19781	0.466086	0.368205
42957	hsa-miR-323a-3p	2.23915	0.00244594	72.5	92.5	114.5	90	171	172	143	184	23	42	20.5	-0.5	55.5	53	51	77	21.25	59.125	0.0719312	0.071887	0.0415611	N/A	0.130588	0.142761	0.11902	0.161088	0.0617931	0.138364	0.28355	0.129982
145745	hsa-miR-335-3p	2.2385	0.000629955	1035.5	929.5	1543.5	740	2111.5	2206.5	2488	2510.5	983	878	1439.5	647	1993	2085	2393	2425.5	986.875	2224.12	3.07428	1.50278	2.9184	1.86994	4.68941	5.61616	5.5846	5.07427	2.34135	5.24111	0.330428	0.0846752
169183	hsa-miR-4644	2.22679	0.00874022	237	559	633.5	426.5	1026	857	607	1237	189	507.5	522.5	343.5	906	758.5	518.5	1164	390.625	836.75	0.591087	0.868635	1.0593	0.992775	2.13176	2.0431	1.21004	2.43515	0.877949	1.95501	0.235688	0.268158
11052	hsa-miR-31-5p	2.21774	0.00424089	75.5	84	123.5	117	113.5	157	162	61.5	18	34	34	32	-2.5	52.5	70.5	-13.5	29.5	26.75	0.056294	0.0581943	0.0689306	0.0924855	N/A	0.141414	0.164527	N/A	0.0689761	0.152971	0.241114	0.106841
169034	hsa-miR-642b-5p	2.14048	0.0376074	660	1396.5	2378.5	723	1872.5	3004.5	2937	2073	605	1347	2255.5	633.5	1719	2907	2843	1999	1210.25	2367	1.8921	2.30552	4.57273	1.83092	4.04471	7.8303	6.63477	4.18201	2.65032	5.67295	0.490064	0.329047
148481	hsa-miR-3646	2.1172	0.0316391	389.5	687.5	371	362	1195.5	692.5	1024	588	338.5	637	259	281	1078	589.5	936	512.5	378.875	779	1.05864	1.09029	0.525089	0.812139	2.53647	1.58788	2.18436	1.07218	0.871538	1.84522	0.300969	0.350753
168919	hsa-miR-4456	2.09185	0.00123206	1158.5	3744	2777	1546	5131	3937.5	4394	4155	1102.5	3692	2673	1459	5014.5	3805	4296.5	4069.5	2231.62	4296.38	3.44801	6.31921	5.41916	4.21676	11.7988	10.2492	10.0268	8.5136	4.85079	10.1471	0.262095	0.132481
168702	hsa-miR-4540	2.07803	0.0177149	147	290.5	264	145	288	384.5	442.5	371	95	239.5	166.5	52.5	177.5	261	343	270	138.375	262.875	0.297107	0.409927	0.337557	0.151734	0.417647	0.70303	0.800467	0.564854	0.299081	0.621499	0.363627	0.268342
168717	hsa-miR-5193	1.90699	0.0117545	145.5	263.5	379.5	198	487.5	369.5	341.5	515.5	94.5	216.5	280.5	112	371.5	244	243.5	417	175.875	319	0.295543	0.370561	0.568677	0.323699	0.874118	0.657239	0.568261	0.872385	0.38962	0.743001	0.316504	0.208245
147947	hsa-miR-4308	1.80992	0.0175589	497	954	1018.5	259	1297.5	834.5	1155.5	1171	445.5	901.5	895	176.5	1181	734.5	1060	1095	604.625	1017.62	1.39328	1.543	1.8145	0.510116	2.77882	1.97845	2.47375	2.29079	1.31522	2.38045	0.429085	0.140807
168882	hsa-miR-664b-3p	1.79035	0.0104318	811.5	1529.5	1604	1189.5	2936	1734.5	2148	2037	762.5	1482.5	1516.5	1096	2824.5	1642	2063.5	1961.5	1214.38	2122.88	2.38468	2.53744	3.07451	3.16763	6.64588	4.4229	4.81564	4.10356	2.79106	4.99699	0.139013	0.227573
145846	hsa-let-7e-5p	1.7481	0.0136832	954	1478	758.5	1440.5	2139	1878.5	1778.5	2438.5	904	1429	674.5	1357.5	2026	1781.5	1694.5	2364.5	1091.25	1966.62	2.82721	2.44587	1.36746	3.92341	4.76706	4.79865	3.95449	4.94665	2.64099	4.61671	0.399481	0.0971185
148465	hsa-miR-3611	1.67175	0.039806	188	296.5	537	244	448	525.5	450.5	516.5	136.5	236.5	435	143	327.5	404	347	424	237.75	375.625	0.426896	0.404792	0.881906	0.413295	0.770588	1.08822	0.809802	0.887029	0.531722	0.888909	0.439389	0.159075
145754	hsa-miR-523-3p	1.66653	0.00897817	114	96.5	177	145.5	225.5	223.5	213.5	199	64	46.5	83	56.5	103.5	101.5	111.5	115.5	62.5	108	0.200156	0.0795892	0.168272	0.163295	0.243529	0.273401	0.26021	0.241632	0.152828	0.254693	0.336879	0.0589222
Downregulated
MCD vs normal 1.5 fold down regulated miRNAs
		Fold change	P-value	ForeGround								ForeGround-BackGround										Normalized										CV-value
ID	Name	MCD vs normal	MCD vs normal	1	2	3	4	lzb	fhx	hql	sql	1	2	3	4	lzb	fhx	hql	sql	Mean of normal group	Mean of MCD group	1	2	3	4	lzb	fhx	hql	sql	Mean of normal group	Mean of MCD group	normal group	MCD group
42591	hsa-miR-634	0.556992	0.0383931	398	444.5	594	330	473.5	267	290.5	205.5	345	393	500.5	243.5	321.5	164.5	199	128.5	370.5	203.375	1.07897	0.672657	1.0147	0.703757	0.756471	0.443098	0.464411	0.268828	0.86752	0.483202	0.241025	0.418354
147604	hsa-miR-4285	0.461366	0.0483097	244	638	900	396	320	207	376.5	293.5	190	584.5	781	310.5	206.5	102.5	286	215.5	466.5	202.625	0.594214	1.00043	1.58338	0.897399	0.485882	0.276094	0.667445	0.450837	1.01885	0.470065	0.406302	0.341271
147584	hsa-miR-548t-5p	0.454756	0.0487903	168.5	302.5	236.5	148.5	197.5	146	127.5	221	120	252	143	62	84.5	25	31	115.5	144.25	64	0.375293	0.431322	0.289914	0.179191	0.198824	0.0673401	0.0723454	0.241632	0.31893	0.145035	0.344322	0.610815
46731	hsa-miR-4657	0.444791	0.00323164	349.5	733	818.5	554	298	338.5	281.5	468.5	300.5	683.5	729	469.5	191	201.5	177.5	379	545.625	237.25	0.939797	1.16988	1.47795	1.35694	0.449412	0.542761	0.414236	0.792887	1.23614	0.549824	0.189878	0.310784
147803	hsv2-miR-H10	0.441292	0.0459891	107	138.5	181.5	121.5	123.5	93	68	122.5	54.5	88.5	71.5	40	11.5	-2.5	-22	48.5	63.625	8.875	0.170446	0.151476	0.144957	0.115607	0.0270588	N/A	N/A	0.101464	0.145621	0.0642616	0.156184	0.818727
168959	hsa-miR-4778-5p	0.43929	0.0466296	132	148	241	138.5	116.5	173.5	125	174.5	81	95.5	148.5	51	-3	41.5	24.5	55.5	94	29.625	0.253323	0.163457	0.301064	0.147399	N/A	0.111785	0.0571762	0.116109	0.216311	0.0950232	0.338619	0.345681
148495	hsa-miR-3915	0.435751	0.031619	303	279	523.5	395	145	309.5	218	290	250.5	224	427	296.5	32	181	119.5	199.5	299.5	133	0.783425	0.383398	0.865687	0.856936	0.0752941	0.487542	0.27888	0.417364	0.722361	0.31477	0.31697	0.577153
168750	hsa-miR-4645-5p	0.421891	0.0487271	153	267	153.5	165	123	156	158.5	140	103.5	219.5	66	76.5	10	52	68.5	58	116.375	47.125	0.32369	0.375695	0.133806	0.221098	0.0235294	0.140067	0.15986	0.121339	0.263573	0.111199	0.408799	0.5443
169182	hsa-miR-4728-3p	0.406439	0.0194658	402	569.5	762.5	275	353	229	210.5	253	347	520	675.5	190	241.5	131	123	179	433.125	168.625	1.08522	0.89003	1.36949	0.549133	0.568235	0.352862	0.287048	0.374477	0.973468	0.395656	0.35404	0.305599
27961	hsa-miR-891a-5p	0.395094	0.00677928	179.5	272.5	208	249.5	180.5	159	150.5	135	123	222	108.5	166.5	66	58.5	63	57	155	61.125	0.384676	0.379974	0.21997	0.481214	0.155294	0.157576	0.147025	0.119247	0.366458	0.144785	0.295345	0.121689
168619	hsa-miR-1260b	0.38728	0.026893	6457	6088	13425.5	8683.5	2032	5381	2236	3996.5	6405	6035	13321	8599	1914	5265	2142	3899.5	8590	3305.12	20.0313	10.3295	27.0066	24.8526	4.50353	14.1818	4.99883	8.15795	20.555	7.96053	0.360719	0.559283
169271	hsa-miR-4784	0.378081	0.0151522	220	287.5	525	382	183	214.5	211.5	287	171.5	238	421	289.5	67.5	78	101	187	280	108.375	0.536357	0.40736	0.853523	0.836705	0.158824	0.210101	0.235706	0.391213	0.658486	0.248961	0.337056	0.401979
169390	hsa-miR-4800-5p	0.352241	0.0343998	140.5	320	340.5	150.5	134.5	143	115.5	206	90.5	272	243	70.5	22.5	46.5	27	128	169	56	0.283034	0.465554	0.492651	0.203757	0.0529412	0.125253	0.0630105	0.267782	0.361249	0.127247	0.388424	0.778002
169272	hsa-miR-4419b	0.343726	1.71256e-05	1109	1974.5	1880.5	1352	730.5	565	418.5	744	1058.5	1923.5	1780	1266	614.5	454	318	648.5	1507	508.75	3.3104	3.29226	3.60872	3.65896	1.44588	1.2229	0.742124	1.35669	3.46758	1.1919	0.055719	0.26306
28966	hsa-miR-574-3p	0.335598	0.0455473	120.5	239	137	187.5	143.5	137	134	86	71.5	188.5	34.5	104	29.5	37.5	48.5	11.5	99.625	31.75	0.223612	0.322636	0.0699442	0.300578	0.0694118	0.10101	0.113186	0.0240586	0.229193	0.0769165	0.498868	0.517123
148214	hsa-miR-3675-3p	0.332794	0.0377889	343	570.5	562	189.5	352	114	146	220	291	521	447.5	105	236.5	10	55	139	341.125	110.125	0.910086	0.891742	0.907248	0.303468	0.556471	0.026936	0.128355	0.290795	0.753136	0.250639	0.398184	0.921814
27533	hsa-miR-320a	0.324339	0.00419284	521	621	533	530.5	394	240.5	231.5	128.5	472	574	443	443.5	281	145.5	145	54	483.125	156.375	1.47615	0.982456	0.898125	1.28179	0.661176	0.391919	0.33839	0.112971	1.15963	0.376114	0.230793	0.598819
42929	hsa-miR-25-5p	0.308552	0.0323868	316.5	813	432	213	203.5	168.5	233.5	223.5	256	765	340.5	129	89.5	59.5	140.5	134	372.625	105.875	0.800625	1.30937	0.690319	0.372832	0.210588	0.160269	0.327888	0.280335	0.793287	0.24477	0.490266	0.302823
168644	hsa-miR-4775	0.304844	0.0195675	276	341.5	344.5	169	172	160	131.5	221.5	226.5	284.5	242	82	55	40.5	32	130.5	208.75	64.5	0.708366	0.486949	0.490623	0.236994	0.129412	0.109091	0.0746791	0.273013	0.480733	0.146549	0.400778	0.595593
147706	hsa-miR-4255	0.303038	0.00312066	149	318.5	345	187	180.5	109	160.5	161	100.5	269	227.5	104	46.5	8	69	83	175.25	51.625	0.314308	0.460419	0.461227	0.300578	0.109412	0.0215488	0.161027	0.17364	0.384133	0.116407	0.230992	0.593382
42954	ebv-miR-BART7-5p	0.298383	0.0297234	268	282.5	586	227	139	240.5	220.5	150	213	232	483	139.5	18.5	114	114.5	53.5	266.875	75.125	0.666145	0.39709	0.979219	0.403179	0.0435294	0.307071	0.267211	0.111925	0.611409	0.182434	0.450472	0.686001
147738	hsv2-miR-H20	0.27927	0.0495673	1949	919.5	1566	1012	423.5	354.5	669.5	490	1897	867.5	1455.5	925.5	311.5	256.5	580.5	413	1286.38	390.375	5.93276	1.48481	2.95084	2.67486	0.732941	0.690909	1.35473	0.864017	3.26082	0.910648	0.580059	0.335028
10977	hsa-miR-183-5p	0.278884	0.0259793	150.5	176.5	229	142.5	98.5	119	89.5	111	96	123	139	54.5	-16.5	22	0	35	103.125	10.125	0.300235	0.210526	0.281804	0.157514	N/A	0.0592593	N/A	0.0732218	0.23752	0.0662405	0.277401	0.149047
27740	hsa-miR-574-5p	0.277895	0.00935194	197.5	346	277.5	165.5	134.5	158.5	142	145	151	291	165	75.5	4.5	58.5	47	69.5	170.625	44.875	0.472244	0.498074	0.334516	0.218208	0.0105882	0.157576	0.109685	0.145397	0.380761	0.105812	0.3414	0.62995
42502	hsa-miR-204-3p	0.272194	0.000250205	544.5	895	1107.5	751	370.5	257	231	392.5	492	844	1004	658.5	255	135.5	128.5	296	749.625	203.75	1.5387	1.44459	2.03548	1.90318	0.6	0.364983	0.299883	0.619247	1.73049	0.471028	0.16391	0.344815
29872	hsa-miR-340-5p	0.27129	0.00336062	1212	1201.5	1275.5	962	484	354.5	189	646	1161	1150.5	1176.5	864.5	364.5	229.5	91.5	552	1088.12	309.375	3.63096	1.96919	2.3852	2.49855	0.857647	0.618182	0.213536	1.15481	2.62098	0.711044	0.271175	0.559356
169409	hsa-miR-4286	0.270248	0.0131612	1386	1467.5	3459	1881.5	570	933	439.5	502.5	1327.5	1420	3350	1795.5	453.5	830.5	351.5	426.5	1973.25	515.5	4.15168	2.43047	6.79169	5.18931	1.06706	2.23704	0.820303	0.892259	4.64079	1.25416	0.394434	0.528949
169167	hsa-miR-4451	0.269896	0.023288	609.5	365	597.5	524.5	145	271.5	147.5	335	546.5	307.5	503	437.5	34.5	171.5	56	261	448.625	130.75	1.70915	0.526316	1.01977	1.26445	0.0811765	0.461953	0.130688	0.546025	1.12992	0.304961	0.436592	0.764834
145678	hsa-miR-150-5p	0.263754	0.00469203	381	422.5	466	236.5	219	145	177	169.5	317	371.5	373.5	151	94.5	42	89	96	303.25	80.375	0.9914	0.635858	0.757223	0.436416	0.222353	0.113131	0.207701	0.200837	0.705224	0.186006	0.329175	0.265608
169266	hsa-miR-378d	0.257955	0.0368062	912	759	692	1113	126.5	608.5	407	129	861	708.5	587	1022.5	13	476	304.5	25.5	794.75	204.75	2.69273	1.21267	1.19007	2.9552	0.0305882	1.28215	0.710618	0.0533473	2.01267	0.519177	0.468514	1.15273
42746	hsa-miR-647	0.255037	0.00368634	148.5	158	220.5	163.5	87	117	132.5	92.5	93.5	103.5	107.5	85	-29	13	44	19.5	97.375	11.875	0.292416	0.17715	0.217942	0.245665	N/A	0.0350168	0.102684	0.040795	0.233293	0.0594985	0.207591	0.630452
148687	hsa-miR-1908-5p	0.252719	0.0243799	707	975.5	1809.5	547	372.5	228	118	599	651.5	928	1719	460.5	258.5	132	31	524.5	939.75	236.5	2.03753	1.58836	3.48505	1.33092	0.608235	0.355556	0.0723454	1.09728	2.11047	0.533354	0.45572	0.815655
17875	hsa-miR-500a-5p	0.249636	0.0128607	501.5	524	420.5	633.5	184.5	282	262.5	169	450	472.5	315.5	547	67	155	160	76	446.25	114.5	1.40735	0.808729	0.639635	1.58092	0.157647	0.417508	0.373396	0.158996	1.10916	0.276887	0.410589	0.498716
169083	hsa-miR-371b-3p	0.24805	0.0206065	319.5	396.5	386	163	162	168.5	128.5	196	265.5	335.5	277.5	72.5	48	50.5	31	104.5	237.75	58.5	0.830336	0.57424	0.562595	0.209538	0.112941	0.136027	0.0723454	0.218619	0.544177	0.134983	0.468644	0.456789
169079	hsa-miR-4667-5p	0.24776	0.00523299	329.5	629	428.5	238	145	220.5	230	166.5	277.5	576	324.5	151.5	30	84.5	123.5	69	332.375	76.75	0.867866	0.985879	0.657881	0.437861	0.0705882	0.227609	0.288215	0.144351	0.737372	0.182691	0.327368	0.521106
168834	hsa-miR-5571-5p	0.245964	0.0249059	594	292	592	502	295	121.5	201	222.5	544	245	506	421	188.5	21.5	119.5	140	429	117.375	1.70133	0.419341	1.02585	1.21676	0.443529	0.0579125	0.27888	0.292887	1.09082	0.268302	0.486158	0.591997
168796	hsa-miR-3664-3p	0.245029	0.00198196	95.5	126	100.5	128.5	119.5	149	132.5	106	44.5	74.5	-3	40.5	3.5	15	27.5	6	39.125	13	0.139171	0.127514	N/A	0.117052	0.00823529	0.040404	0.0641774	0.0125523	0.127912	0.0313422	0.0865044	0.83348
148064	hsa-miR-3926	0.244919	0.0278637	83	155.5	139.5	132.5	92	140.5	110	106	29.5	107.5	37	43	-25	17	7.5	11.5	54.25	2.75	0.0922596	0.183997	0.0750127	0.124277	N/A	0.0457912	0.0175029	0.0240586	0.118887	0.0291176	0.403463	0.508531
148361	hsa-miR-3911	0.24377	0.0442542	114	191.5	189.5	107	112	102.5	88.5	120.5	63	142	101.5	23	-0.5	9.5	4.5	45	82.375	14.625	0.197029	0.243047	0.205778	0.066474	N/A	0.0255892	0.0105018	0.0941423	0.178082	0.0434111	0.432577	1.02687
169376	hsa-miR-5701	0.240302	0.0324982	10221	7906.5	6352	13172.5	2376.5	3557	2692.5	1168	10167.5	7847	6241	13089	2265.5	3456	2602	1093.5	9336.12	2354.25	31.7983	13.4309	12.6528	37.8295	5.33059	9.30909	6.07235	2.28766	23.9279	5.74992	0.53548	0.501395
169260	hsa-miR-4436b-3p	0.238904	0.00710188	180	185	311	158.5	142.5	166.5	119.5	154.5	130	133	221	74	29.5	26.5	23.5	54.5	139.5	33.5	0.406568	0.227642	0.448049	0.213873	0.0694118	0.0713805	0.0548425	0.114017	0.324033	0.0774129	0.372121	0.329312
148622	hsa-miR-877-3p	0.234775	0.0285568	1358.5	3342	3076	465.5	647	418.5	429.5	654	1306.5	3291.5	2970.5	381.5	531	295.5	326	549	1987.5	425.375	4.086	5.63372	6.0223	1.1026	1.24941	0.79596	0.760793	1.14854	4.21116	0.988675	0.530681	0.249543
17427	hsa-miR-200c-3p	0.234444	0.00799655	1214.5	1194	1054.5	1455.5	368	476.5	461	199	1161	1145	949.5	1372	253	362	372	121	1156.88	277	3.63096	1.95978	1.92499	3.96532	0.595294	0.975084	0.868145	0.253138	2.87026	0.672915	0.376334	0.478981
148263	hsa-miR-1273e	0.213755	0.0146567	173	438	308.5	163	116.5	128	128.5	168	122	387	200	80.5	1	26.5	40	92	197.375	39.875	0.381548	0.662388	0.405474	0.232659	0.00235294	0.0713805	0.0933489	0.192469	0.420517	0.0898877	0.424367	0.874561
46869	hsa-miR-1258	0.20768	0.0127286	184	236.5	199	233.5	101.5	172	98	133.5	134	185	96.5	146.5	-13	50.5	3	32.5	140.5	18.25	0.419077	0.316645	0.195641	0.42341	N/A	0.136027	0.00700117	0.0679916	0.338694	0.0703399	0.317029	0.917615
169385	hsa-miR-4500	0.205818	0.025402	1130	1336	596.5	1530.5	152	470.5	535	200	1081.5	1286	510	1443	40.5	339.5	425.5	104	1080.12	227.375	3.38233	2.20111	1.03396	4.17052	0.0952941	0.914478	0.992999	0.217573	2.69698	0.555086	0.50896	0.836143
10946	hsa-miR-141-3p	0.200116	0.037343	2285.5	2209.5	929.5	2908.5	379	796	693	169	2233.5	2158	821	2824.5	264.5	696	605.5	92.5	2009.25	414.625	6.98514	3.69362	1.66447	8.16329	0.622353	1.87475	1.41307	0.193515	5.12663	1.02592	0.582088	0.739377
46918	hsa-miR-375	0.197122	0.00560615	260.5	477	340.5	212	93	159	173	167.5	211	427	247	127.5	-20	32	65	46	253.125	30.75	0.659891	0.730852	0.50076	0.368497	N/A	0.0861953	0.151692	0.0962343	0.565	0.111374	0.287669	0.31673
42934	hsa-miR-345-5p	0.196436	0.0345296	294	183.5	368	232	99.5	135.5	131.5	199	245	134	274	147.5	-11	13.5	33.5	84.5	200.125	30.125	0.766224	0.229354	0.555499	0.426301	N/A	0.0363636	0.0781797	0.176778	0.494344	0.0971072	0.456096	0.742432
46259	hsa-miR-885-5p	0.190848	0.0267187	112	163	199.5	115.5	128.5	92.5	87	87	56.5	114.5	87	29.5	15.5	-9	-0.5	11.5	71.875	4.375	0.176701	0.195978	0.176381	0.0852601	0.0364706	N/A	N/A	0.0240586	0.15858	0.0302646	0.313605	0.289996
11045	hsa-miR-302c-5p	0.186399	0.0325252	312.5	169	562	248.5	144	173	112.5	199.5	262	115	457.5	149	31	48	12	101.5	245.875	48.125	0.81939	0.196834	0.927522	0.430636	0.0729412	0.129293	0.0280047	0.212343	0.593595	0.110645	0.572505	0.718142
168708	hsa-miR-296-5p	0.185995	0.00577609	97	115	194	84	134	70	71	86.5	45.5	64.5	73.5	-1.5	10.5	-30.5	-22	12	45.5	-7.5	0.142299	0.110398	0.149012	N/A	0.0247059	N/A	N/A	0.0251046	0.133903	0.0249052	0.154072	0.0113204
147851	hsa-miR-3201	0.180808	0.00927488	236.5	258.5	471	226	114.5	164.5	104	118	184.5	210.5	356.5	145	-19	64	7.5	44	224.125	24.125	0.577013	0.360291	0.722757	0.419075	N/A	0.172391	0.0175029	0.0920502	0.519784	0.0939812	0.314273	0.824227
10928	hsa-miR-125a-5p	0.179142	0.0312633	6547	5903	3766	9583	721.5	2176.5	1773.5	426	6498	5852	3652.5	9502.5	607.5	2073.5	1685.5	350.5	6376.25	1179.25	20.3221	10.0163	7.40497	27.4639	1.42941	5.58519	3.93349	0.733264	16.3018	2.92034	0.57043	0.769102
169110	hsa-miR-4497	0.170897	0.000606413	363.5	969	760	599	291	107.5	99	275.5	315.5	921	673	518	183.5	15.5	15.5	199.5	606.875	103.5	0.986708	1.57638	1.36442	1.49711	0.431765	0.0417508	0.0361727	0.417364	1.35615	0.231763	0.192721	0.960969
168674	hsa-miR-4716-5p	0.170572	0.0168177	493.5	1237.5	887.5	234	230.5	158.5	122.5	285.5	441	1178	774	151.5	108	59.5	29.5	209.5	636.125	101.625	1.3792	2.01626	1.56918	0.437861	0.254118	0.160269	0.0688448	0.438285	1.35063	0.230379	0.492014	0.685391
147743	hsa-miR-4275	0.169859	0.0290197	411.5	306	247	401.5	168.5	170.5	133.5	117	361.5	249.5	140.5	317	57	60	40	38	267.125	48.75	1.13057	0.427043	0.284845	0.916185	0.134118	0.161616	0.0933489	0.0794979	0.689661	0.117145	0.579123	0.321273
11151	hsa-miR-516b-5p	0.168681	0.00143759	125.5	209.5	229	147	112.5	113	92	142.5	75	161.5	145	63	1.5	9	7	58.5	111.125	19	0.234558	0.276423	0.293969	0.182081	0.00352941	0.0242424	0.0163361	0.122385	0.246758	0.0416232	0.201827	1.30969
31867	hsa-miR-145-3p	0.1668	0.0292899	229	242	155	331.5	152	126.5	139.5	97	179.5	194.5	62.5	233.5	37.5	13	54.5	15.5	167.5	30.125	0.561376	0.332905	0.126711	0.674855	0.0882353	0.0350168	0.127188	0.0324268	0.423962	0.0707167	0.575317	0.644744
168568	hsa-miR-1290	0.163917	0.00626617	186.5	468	319.5	240.5	112	180.5	102	102	132	415	212	157.5	-0.5	67.5	9.5	20.5	229.125	24.25	0.412823	0.710312	0.429802	0.455202	N/A	0.181818	0.0221704	0.042887	0.502035	0.0822919	0.278745	1.05493
17961	hsa-miR-629-5p	0.1621	0.035439	205.5	220	207.5	139	129	102.5	96	123.5	155.5	172	116	53	18	-4.5	6	41	124.125	15.125	0.486317	0.294395	0.235175	0.153179	0.0423529	N/A	0.0140023	0.0857741	0.292267	0.0473764	0.484946	0.763008
17882	hsa-miR-20b-3p	0.161817	0.0383043	331.5	238.5	223	209	173	108.5	108	120	279.5	187.5	129	123.5	56.5	8	21	43	179.875	32.125	0.87412	0.320924	0.261531	0.356936	0.132941	0.0215488	0.0490082	0.0899582	0.453378	0.0733641	0.624732	0.663241
29490	hsa-miR-7-5p	0.156817	0.000907812	156	176.5	209.5	150	120	153	125	147.5	106.5	124	116.5	65	5	24	18.5	15.5	103	15.75	0.333073	0.212238	0.236189	0.187861	0.0117647	0.0646465	0.0431739	0.0324268	0.24234	0.038003	0.262543	0.57973
46324	hsa-miR-320b	0.156265	0.00202941	691.5	602	677.5	608.5	195	217.5	180	142	635.5	551.5	587.5	523.5	84	122.5	93	65	574.5	91.125	1.98749	0.943945	1.19108	1.51301	0.197647	0.329966	0.217036	0.135983	1.40888	0.220158	0.319858	0.3677
147603	hsa-miR-4300	0.14734	0.0104006	184	287.5	348	134	123.5	110	92	151.5	132.5	239	242.5	49	5	12	4.5	76.5	165.75	24.5	0.414386	0.409071	0.491637	0.141618	0.0117647	0.0323232	0.0105018	0.160042	0.364178	0.0536579	0.420387	1.33484
145820	hsa-let-7c-5p	0.14634	0.0304596	2284.5	971	1618	1968	123	845.5	141.5	231.5	2235	922.5	1517	1883.5	7.5	752	57.5	154.5	1639.5	242.875	6.98984	1.57895	3.07552	5.44364	0.0176471	2.02559	0.134189	0.323222	4.27199	0.625162	0.564451	1.50692
30687	hsa-miR-93-5p	0.144349	0.0454533	362	466.5	207.5	521.5	129	170	140.5	75	313	419	120	437	18	67.5	52.5	-9.5	322.25	32.125	0.97889	0.717159	0.243284	1.26301	0.0423529	0.181818	0.12252	N/A	0.800585	0.115564	0.541192	0.60566
169363	hsa-miR-320c	0.143473	0.00386628	630	460.5	689	595.5	139	226	230	130.5	579	410.5	585.5	507.5	27	105	132.5	41	520.625	76.375	1.81079	0.70261	1.18702	1.46676	0.0635294	0.282828	0.309218	0.0857741	1.2918	0.185337	0.362565	0.693779
42845	hsa-miR-125b-2-3p	0.143404	0.0473363	90	132	152	107.5	95.5	87.5	96.5	86.5	41.5	82	34	21.5	-20	-10	6.5	6.5	44.75	-4.25	0.129789	0.140351	0.0689306	0.0621387	N/A	N/A	0.0151692	0.0135983	0.100302	0.0143838	0.403502	0.077224
148228	hsa-miR-3656	0.139174	0.039072	124.5	140	212	113	100.5	102	64	92.5	73.5	90.5	101.5	30.5	-12	2	-19.5	20	74	-2.375	0.229867	0.154899	0.205778	0.0881503	N/A	0.00538721	N/A	0.041841	0.169674	0.0236141	0.36949	1.09158
11023	hsa-miR-222-3p	0.131617	0.0212786	1215	770.5	829	1496	271	276	296	195	1166	721	730.5	1409.5	154.5	150	191.5	76	1006.75	143	3.6466	1.23406	1.48099	4.0737	0.363529	0.40404	0.446908	0.158996	2.60884	0.343368	0.559199	0.371445
42673	hsa-miR-337-3p	0.127638	0.0413534	166.5	119.5	287	139.5	95.5	103	113	102.5	116.5	72.5	201.5	57.5	-17	0.5	26	19	112	7.125	0.364347	0.124091	0.408515	0.166185	N/A	0.0013468	0.0606768	0.039749	0.265784	0.0339242	0.532462	0.887002
42490	hsa-miR-505-5p	0.123497	0.0124657	222	595	305.5	192	132.5	123.5	103	141	172	547.5	211.5	106.5	22.5	24	16	56.5	259.375	29.75	0.53792	0.937099	0.428789	0.307803	0.0529412	0.0646465	0.0373396	0.118201	0.552903	0.068282	0.493451	0.514173
145677	hsa-miR-139-5p	0.119756	0.0126636	349.5	316.5	260.5	445	139.5	141.5	158.5	112.5	298	265.5	167	355	21.5	33.5	62	21	271.375	34.5	0.931978	0.454429	0.338571	1.02601	0.0505882	0.0902357	0.144691	0.0439331	0.687747	0.0823619	0.496951	0.562247
42696	hsa-miR-943	0.118842	0.000327176	564.5	1399.5	1105	578.5	245.5	103	153.5	276	510	1347	1008	494	129	1	64	201	839.75	98.75	1.595	2.30552	2.04359	1.42775	0.303529	0.0026936	0.149358	0.420502	1.84296	0.219021	0.218866	0.831033
169311	hsa-miR-4714-5p	0.117398	0.0172082	4216.5	1477.5	7733.5	5517.5	434.5	986	516.5	769	4162	1420	7627	5432	317	867.5	416	678	4660.25	569.625	13.0164	2.43047	15.4627	15.6994	0.745882	2.3367	0.970828	1.41841	11.6523	1.36796	0.53778	0.514437
148652	hsa-miR-620	0.11576	0.0257803	167.5	137	304.5	147.5	111.5	107	100	94	118	88	204	62	-2.5	10	15.5	16	118	9.75	0.369038	0.15062	0.413583	0.179191	N/A	0.026936	0.0361727	0.0334728	0.278108	0.0321938	0.476392	0.147522
42782	hcmv-miR-UL148D	0.114313	0.00901949	320.5	593	760.5	204.5	192.5	107.5	119	144	270.5	534.5	647	122.5	76	7.5	22.5	67	393.625	43.25	0.845973	0.914848	1.31171	0.354046	0.178824	0.020202	0.0525088	0.140167	0.856644	0.0979254	0.458689	0.75578
147988	hsa-miR-3135a	0.113014	0.012261	338.5	164.5	497	318.5	112	187	138.5	129.5	285.5	111.5	405	224	2	49.5	38	29.5	256.5	29.75	0.892885	0.190843	0.821085	0.647399	0.00470588	0.133333	0.0886814	0.0617155	0.638053	0.072109	0.494393	0.745703
42902	hsa-miR-185-5p	0.112346	0.0119455	264.5	296.5	332	351	157.5	130	111	89.5	214	246	241.5	263	39.5	-0.5	16.5	-10.5	241.125	11.25	0.669273	0.421053	0.48961	0.760116	0.0929412	N/A	0.0385064	N/A	0.585013	0.0657238	0.268004	0.585651
168660	hsa-miR-5000-5p	0.110119	0.0151517	70.5	113.5	116.5	116	120	98	93.5	77	23	65.5	11.5	31.5	0.5	1.5	10.5	1.5	32.875	3.5	0.0719312	0.11211	0.0233147	0.0910405	0.00117647	0.0040404	0.0245041	0.00313808	0.074599	0.00821476	0.508364	1.32994
147771	hsa-miR-4328	0.108999	0.0140469	1568	1862	948	2353	210.5	410	284.5	186	1519.5	1813.5	860.5	2269	98	314	198	106.5	1615.62	179.125	4.75215	3.10398	1.74455	6.5578	0.230588	0.845791	0.462077	0.222803	4.03962	0.440315	0.515148	0.663666
46215	hsa-miR-1301-3p	0.10819	0.00202295	252.5	386.5	525.5	256.5	98.5	135	164.5	111	203	335	421	171.5	-15.5	8	64	17.5	282.625	18.5	0.634871	0.573385	0.853523	0.495665	N/A	0.0215488	0.149358	0.0366109	0.639361	0.0691726	0.240423	1.00979
13485	hsa-miR-10a-5p	0.103925	0.0459873	4550.5	1827	2186.5	5517.5	168.5	920.5	705.5	204	4497.5	1773.5	2089.5	5427.5	39.5	782.5	604	113.5	3447	384.875	14.0657	3.03552	4.23619	15.6864	0.0929412	2.10774	1.40957	0.237448	9.25595	0.961925	0.706742	1.00313
11245	hsa-miR-433-5p	0.103542	0.0374753	1404	5879	1378.5	1230.5	581	199.5	291	201.5	1354	5830.5	1286.5	1141.5	465.5	96.5	204	120.5	2403.12	221.625	4.23456	9.97946	2.60821	3.29913	1.09529	0.259933	0.476079	0.252092	5.03034	0.52085	0.669149	0.761791
145633	hsa-let-7d-3p	0.101829	0.00222207	1092.5	785.5	1544.5	1129	234.5	194	257	193.5	1041	731.5	1445.5	1038.5	116.5	73.5	160	104	1064.12	113.5	3.25567	1.25203	2.93056	3.00145	0.274118	0.19798	0.373396	0.217573	2.60993	0.265767	0.350953	0.296047
148377	hsa-miR-3653	0.100259	0.00673862	5131	3387	5177	6071	1395.5	477.5	365	269.5	5078.5	3336.5	5086.5	5988	1285	344.5	278	159.5	4872.38	516.75	15.8827	5.71074	10.3122	17.3064	3.02353	0.927946	0.648775	0.333682	12.303	1.23348	0.433335	0.987289
42669	hsa-miR-505-3p	0.0986414	0.0285277	147	203	155.5	201	101.5	111	111.5	76.5	94	151.5	34	117.5	-19	10	18.5	0.5	99.25	2.5	0.29398	0.259307	0.0689306	0.339595	N/A	0.026936	0.0431739	0.00104603	0.240453	0.0237186	0.494822	0.895811
27565	hsa-miR-423-5p	0.0985798	0.00342774	1507	1255	2796	2152	358.5	258	254	335	1455	1203.5	2699	2066.5	247	131	154	232.5	1856	191.125	4.55043	2.05991	5.47187	5.97254	0.581176	0.352862	0.359393	0.486402	4.51369	0.444958	0.385196	0.24645
147588	hsa-miR-4288	0.0985468	0.0100514	728	471.5	727	951.5	129	190.5	157.5	174	671.5	422	632	863.5	19	89.5	71.5	94.5	647.25	68.625	2.10008	0.722294	1.2813	2.49566	0.0447059	0.241077	0.166861	0.197699	1.64983	0.162586	0.484177	0.518354
146086	hsa-miR-30a-5p	0.0968465	0.0338929	14497	7630	7646.5	18517	301.5	3344	1010	539	14442.5	7577	7537.5	18429	181.5	3240.5	917.5	464.5	11996.5	1201	45.1681	12.9688	15.2813	53.263	0.427059	8.72862	2.14119	0.971757	31.6703	3.06716	0.648841	1.25245
148402	hsa-miR-3920	0.0916938	0.0387673	96	97	121	114	88.5	136.5	106.5	103	45	46.5	15	27	-28	1	4.5	4.5	33.375	-4.5	0.140735	0.0795892	0.0304105	0.0780347	N/A	0.0026936	0.0105018	0.00941423	0.0821923	0.00753653	0.550088	0.56116
42827	hsa-miR-652-3p	0.0888494	0.048128	209.5	194	130.5	264	109	144	136	83.5	144	143.5	46.5	175	0.5	6.5	29	-29	127.25	1.75	0.450352	0.245614	0.0942727	0.50578	0.00117647	0.0175084	0.0676779	N/A	0.324005	0.0287876	0.585403	1.20385
10936	hsa-miR-130b-3p	0.0879331	3.6285e-05	101	144	182	135	94	123.5	111	102.5	48	93.5	76.5	48	-26.5	-5.5	6	6	66.5	-5	0.150117	0.160034	0.155094	0.138728	N/A	N/A	0.0140023	0.0125523	0.150993	0.0132773	0.0604274	0.077224
146159	hsv1-miR-H4-3p	0.0865731	0.0226495	5988	1002	10082.5	5903.5	503.5	842	664	496	5937	952.5	9995	5811	392	700	564.5	397.5	5673.88	513.5	18.5676	1.6303	20.2636	16.7948	0.922353	1.88552	1.31739	0.83159	14.3141	1.23921	0.598965	0.387114
19588	hsa-miR-17-3p	0.0830955	0.016025	206	202	511.5	285	92	152	106	120.5	155.5	150.5	401.5	198	-24.5	27	6	22	226.375	7.625	0.486317	0.257595	0.813989	0.572254	N/A	0.0727273	0.0140023	0.0460251	0.532539	0.0442516	0.431651	0.664442
145852	hsa-miR-210-3p	0.0816197	0.00857574	274	272.5	276.5	345	99	126.5	126	87	225.5	222	182	255	-14.5	15.5	36	4	221.125	10.25	0.705238	0.379974	0.368981	0.736994	N/A	0.0417508	0.084014	0.0083682	0.547797	0.044711	0.366197	0.847882
146140	hsa-miR-1976	0.0815494	0.0109748	440	638	1266.5	357.5	202.5	108	117.5	139.5	388	588.5	1131.5	275.5	92.5	6.5	27	64.5	595.875	47.625	1.21345	1.00727	2.29397	0.796243	0.217647	0.0175084	0.0630105	0.134937	1.32773	0.108276	0.501829	0.807978
147506	hsa-miR-21-5p	0.0780448	0.00760071	3024.5	3098.5	6014.5	4570.5	105.5	817	207.5	122.5	2974	3048.5	5915	4485.5	-10.5	718.5	120	45.5	4105.75	218.375	9.30102	5.2178	11.9919	12.9639	N/A	1.93535	0.280047	0.0951883	9.86865	0.770196	0.351222	1.31561
17463	hsa-miR-151a-3p	0.0779405	0.00805472	879	686.5	616	887.5	265	149.5	151	100	826	622.5	507.5	798	146	23	46.5	14.5	688.5	57.5	2.58327	1.06547	1.02889	2.30636	0.343529	0.0619529	0.108518	0.0303347	1.746	0.136084	0.466749	1.0433
19596	hsa-miR-30d-5p	0.0777408	0.019148	6953.5	3834.5	5317.5	9434.5	644.5	800	638.5	426.5	6903.5	3784	5222.5	9348	531	691	549.5	340.5	6314.5	528	21.5903	6.47668	10.5879	27.0173	1.24941	1.86128	1.28238	0.712343	16.4181	1.27635	0.579878	0.367766
148241	hsa-miR-3649	0.0763468	0.017142	254.5	193.5	316.5	183	135	86.5	87.5	92.5	203	143	205.5	99.5	21	-13	2	17.5	162.75	6.875	0.634871	0.244758	0.416624	0.287572	0.0494118	N/A	0.00466744	0.0366109	0.395956	0.03023	0.442546	0.762306
169412	hsa-miR-1260a	0.0742192	0.0187426	2463.5	1429.5	6796.5	2977.5	254	517.5	198.5	459	2412.5	1375.5	6696	2878.5	139.5	390.5	97.5	359.5	3340.62	246.75	7.54496	2.3543	13.5753	8.31936	0.328235	1.05185	0.227538	0.752092	7.94847	0.589929	0.577705	0.648798
146111	hsa-miR-767-5p	0.0710265	0.0100818	6045	2257	6681	5216	747	246	517	414.5	5989.5	2210	6592.5	5131	636.5	146.5	429.5	338	4980.75	387.625	18.7318	3.78263	13.3654	14.8295	1.49765	0.394613	1.00233	0.707113	12.6773	0.900427	0.500708	0.521019
42865	hsa-miR-181a-5p	0.0705441	0.0406109	2564.5	1192.5	1841.5	2745	94.5	457.5	142	100.5	2510	1140.5	1731.5	2662	-36	350	48.5	26.5	2011	97.25	7.84988	1.95208	3.51039	7.69364	N/A	0.942761	0.113186	0.0554393	5.2515	0.370462	0.567373	1.34013
148678	hsa-miR-301a-5p	0.0672121	0.0469634	2731.5	592	3731.5	1001	227	204.5	119.5	405	2683	542	3623.5	918	109	104	31.5	329	1941.62	143.375	8.39093	0.927685	7.34617	2.65318	0.256471	0.280135	0.0735123	0.688285	4.82949	0.324601	0.746359	0.799265
169402	hsa-miR-625-3p	0.0671328	0.00748343	606.5	1350	1226.5	396	175	92	101.5	157.5	557.5	1302	1133.5	307.5	64	-5.5	20	78	825.125	39.125	1.74355	2.2285	2.29802	0.888728	0.150588	N/A	0.0466744	0.16318	1.7897	0.120148	0.362805	0.532181
169295	hsa-miR-4725-3p	0.0654098	0.0116514	150.5	200	310.5	132.5	117.5	70	94.5	91.5	98	148	196	46	2.5	-29.5	6.5	15.5	122	-1.25	0.306489	0.253316	0.397364	0.132948	0.00588235	N/A	0.0151692	0.0324268	0.27253	0.0178261	0.405231	0.755644
148645	hsa-miR-129-5p	0.0638937	0.0472882	106.5	115	185	103.5	86.5	100.5	104.5	93	58.5	65.5	74	19	-31	-19	5.5	1.5	54.25	-10.75	0.182955	0.11211	0.150025	0.0549133	N/A	N/A	0.0128355	0.00313808	0.125001	0.00798677	0.439716	0.858556
145693	hsa-miR-92a-3p	0.0637861	0.0282989	578	309.5	307	508	114.5	177	110	82.5	527.5	260	210.5	411	0.5	69	19	2.5	352.25	22.75	1.64973	0.445015	0.426761	1.18786	0.00117647	0.185859	0.0443407	0.00523013	0.927341	0.0591515	0.64489	1.46547
148420	hsa-miR-3607-3p	0.0486369	0.0184768	14081	6568.5	10108.5	17401.5	698.5	938	1011	268	14029.5	6515	10007.5	17305.5	586	822.5	915	175	11964.4	624.625	43.8765	11.151	20.2889	50.0159	1.37882	2.21549	2.13536	0.366109	31.3331	1.52394	0.59299	0.563676
42514	hsa-miR-937-3p	0.0481886	0.0156093	3740.5	2145.5	2716.5	4824.5	313.5	241.5	193	342.5	3689.5	2093.5	2607.5	4741.5	198	137.5	104	270	3283	177.375	11.5387	3.58323	5.28637	13.7038	0.465882	0.37037	0.242707	0.564854	8.52801	0.410953	0.569697	0.334403
42959	hsa-miR-514a-3p	0.0454546	0.0273223	424.5	668.5	297.5	433	98.5	134	119.5	62.5	369.5	615	200	338	-24	16	16.5	-26	380.625	-4.375	1.15559	1.05263	0.405474	0.976879	N/A	0.0430976	0.0385064	N/A	0.897644	0.040802	0.374523	0.0795668
45764	hsa-miR-302e	0.039385	0.0401189	2804	1495.5	862	3308.5	232	177	196.5	143	2747	1446	765.5	3224.5	115.5	75.5	111.5	61.5	2045.75	91	8.59109	2.47497	1.55195	9.31936	0.271765	0.203367	0.26021	0.128661	5.48434	0.216001	0.735999	0.303018
147664	hsa-miR-4311	0.0359734	0.00630757	164	178.5	291.5	153	114	94.5	74	85	115	132	207	66.5	3.5	3.5	-8	7	130.125	1.5	0.359656	0.225931	0.419665	0.192197	0.00823529	0.00942761	N/A	0.0146444	0.299362	0.0107691	0.36073	0.316519
148621	hsa-miR-892a	0.0320132	0.00453286	90	120.5	148	117.5	83	92	91.5	76.5	39	71	36	34	-28	-7.5	1.5	1.5	45	-8.125	0.12197	0.121523	0.0729853	0.0982659	N/A	N/A	0.00350058	0.00313808	0.103686	0.00331933	0.224421	0.077224
147809	hsa-miR-514b-3p	0.0187414	0.0313288	284.5	213.5	203	300.5	80	129.5	107.5	104	231	162	99	212.5	-38.5	1	3.5	7	176.125	-6.75	0.722439	0.277279	0.20071	0.614162	N/A	0.0026936	0.00816803	0.0146444	0.453647	0.00850199	0.559254	0.703643
18739	hsa-miR-186-5p	0.0176336	0.0224705	588	542.5	483	552	108	110.5	99.5	74.5	537.5	495.5	392	467	-1.5	7.5	9	-5.5	473	2.375	1.681	0.848096	0.794729	1.34971	N/A	0.020202	0.0210035	N/A	1.16838	0.0206028	0.3624	0.0275076
42516	kshv-miR-K12-12-5p	0.0161362	0.0383744	1706	448.5	823.5	1505	133.5	130.5	103.5	90.5	1650.5	396.5	725	1420.5	20.5	28	12.5	15	1048.12	19	5.16185	0.678648	1.46984	4.10549	0.0482353	0.0754209	0.0291715	0.0313808	2.85396	0.0460521	0.744403	0.46361
11022	hsa-miR-221-3p	0.0108519	0.021387	1305	649	1094.5	1189	94.5	136.5	124	105	1253	597	983.5	1099.5	-25.5	9	19.5	6	983.25	2.25	3.91869	1.02182	1.99392	3.17775	N/A	0.0242424	0.0455076	0.0125523	2.52804	0.0274341	0.506052	0.609018
146169	mcv-miR-M1-3p	0.00995945	0.00278715	169	190.5	200	181	81.5	95.5	88	80	120	139.5	89	95	-30.5	0.5	1.5	1.5	110.875	-6.75	0.375293	0.238768	0.180436	0.274566	N/A	0.0013468	0.00350058	0.00313808	0.267266	0.00266182	0.306071	0.433227
42542	hsa-miR-589-5p	0.00654853	0.007262	372	398	404.5	333	105	92.5	92.5	78	319.5	348.5	291.5	251	-7.5	-8.5	0.5	4	302.625	-2.875	0.999218	0.596491	0.590978	0.725434	N/A	N/A	0.00116686	0.0083682	0.72803	0.00476753	0.262582	1.06808

## Sheet: FSGS vs normal
# Condition pairs: FSGS vs normal # Fold Change cut-off: 1.5 # P-value cut-off: 0.05 # Column "ID": array ID of the probes, each miRNA always has its unique probe, but some miRNAs may have two different probes. # Column "Name": the name of each miRNA. # Column "Fold change": the ratio of normalized intensities between two conditions (use normalized data, ratio scale). # Column "P-value": T-test r…
Upregulated
FSGS vs normal 1.5 fold up regulated miRNAs
		Fold change	P-value	ForeGround								ForeGround-BackGround										Normalized										CV-value
ID	Name	FSGS vs normal	FSGS vs normal	1	2	3	4	lb	pk	yyq	zzf	1	2	3	4	lb	pk	yyq	zzf	Mean of normal group	Mean of FSGS group	1	2	3	4	lb	pk	yyq	zzf	Mean of normal group	Mean of FSGS group	normal group	FSGS group
146121	hsa-miR-1470	63.7611	0.0462357	59	68.5	87	93	530	1058	612.5	462	8.5	20	-1.5	4.5	412.5	973.5	519.5	363.5	7.875	567.25	0.0265833	0.0342319	N/A	0.0130058	1.12936	2.98849	1.43607	0.721946	0.024607	1.56897	0.436875	0.63132
147631	hsa-miR-4258	35.9959	0.0390127	86	257.5	155	125.5	1071.5	4509	1529.5	3213.5	36	210.5	65	45	973	4432	1440	3120	89.125	2491.25	0.112588	0.360291	0.131779	0.130058	2.66393	13.6055	3.98065	6.19662	0.183679	6.61168	0.642753	0.738862
147871	hsa-miR-3180-5p	26.744	0.0120392	67.5	81.5	117	88.5	431.5	512	407.5	224.5	16	26	11.5	1	307	422.5	310.5	117.5	13.625	289.375	0.0500391	0.0445015	0.0233147	0.00289017	0.84052	1.29701	0.858328	0.233366	0.0301864	0.807305	0.713423	0.541313
46309	hsa-miR-1226-3p	20.242	0.0019297	55.5	87	83.5	79	443.5	316.5	415	93.5	5	37	-8	-8.5	309	224.5	312	-5	6.375	210.125	0.0156372	0.0633291	N/A	N/A	0.845996	0.689179	0.862474	N/A	0.0394831	0.799216	0.854117	0.119681
146165	hsa-miR-1973	18.728	0.00939482	180.5	280.5	138.5	320.5	4688	2529.5	1697.5	2607.5	129	230.5	44	239.5	4599	2453.5	1612	2517	160.75	2795.38	0.40344	0.394523	0.0892043	0.692197	12.5914	7.53185	4.45612	4.99901	0.394841	7.39459	0.623653	0.502365
168612	hsa-miR-4733-5p	18.208	0.0143506	61	55	94	76	248	209.5	183.5	73	8.5	3.5	-1.5	-11.5	114.5	117	78.5	-24	-0.25	71.5	0.0265833	0.00599059	N/A	N/A	0.313484	0.359171	0.217001	N/A	0.0162869	0.296552	0.894044	0.244753
146069	hsa-miR-1915-5p	14.804	0.000418755	64	86	132.5	85	489	352.5	356.5	83	14.5	33.5	33	-3	355.5	263.5	263.5	-17.5	19.5	216.25	0.0453479	0.0573385	0.0669032	N/A	0.973306	0.808903	0.728404	N/A	0.0565299	0.836871	0.191056	0.149155
168904	hsa-miR-4473	14.5646	0.005833	118	348	265.5	141.5	2008	2199	852	1838	67	295	151.5	58.5	1915.5	2117.5	768.5	1748.5	143	1637.5	0.209539	0.504921	0.307146	0.169075	5.24435	6.50038	2.1244	3.47269	0.29767	4.33546	0.50334	0.444598
169103	hsa-miR-4652-3p	12.4044	0.00142544	86	83	117	93.5	419	394.5	335	90	35	32.5	12	-4	286	305	228	-8.5	18.875	202.625	0.109461	0.0556269	0.0243284	N/A	0.783025	0.936301	0.63027	N/A	0.0631386	0.783199	0.681996	0.195373
148338	hsa-miR-3064-3p	11.4858	0.0181499	68.5	60.5	99.5	87	310	173.5	174	67	18	11	1.5	-0.5	158.5	84	74.5	-29.5	7.5	71.875	0.056294	0.0188276	0.00304105	N/A	0.433949	0.257866	0.205943	N/A	0.0260542	0.299253	1.04982	0.399343
169411	hsa-miR-205-3p	11.268	0.000270228	90	203	169.5	122.5	784.5	565	923.5	807	41	154	64.5	37.5	689	484.5	841	710.5	74.25	681.25	0.128225	0.263586	0.130765	0.108382	1.88638	1.48734	2.32481	1.41112	0.157739	1.77741	0.451823	0.236439
13178	hsa-miR-18a-3p	11.1732	0.000599461	70	74	102	82.5	306	244.5	243.5	75.5	20.5	23.5	2	-4.5	136.5	153	133	-24	10.375	99.625	0.0641126	0.0402225	0.00405474	N/A	0.373717	0.469685	0.367657	N/A	0.0361299	0.403686	0.836906	0.141786
147936	kshv-miR-K12-8-5p	10.5441	0.0222244	86	143	190	108	677.5	783.5	680	217.5	36.5	92	89.5	22	545	694	576.5	116.5	60	483	0.114152	0.157467	0.18145	0.0635838	1.49213	2.13047	1.59364	0.23138	0.129163	1.3619	0.401324	0.590378
169204	hsa-miR-4709-3p	10.4866	0.000449145	167.5	426	347.5	195	1544	2277	1736.5	2339.5	117	377.5	261.5	109.5	1399.5	2187	1627.5	2239	216.375	1863.25	0.365911	0.646128	0.530157	0.316474	3.83162	6.71374	4.49896	4.44687	0.464667	4.8728	0.326215	0.259431
168639	hsa-miR-4533	10.4517	0.000641494	74	121.5	171.5	126.5	556.5	543.5	346.5	804.5	26.5	69.5	70	41.5	468	465.5	259	715	51.875	476.875	0.0828772	0.118956	0.141916	0.119942	1.28131	1.42901	0.715964	1.42006	0.115923	1.21159	0.210892	0.278364
169009	hsa-miR-548ap-5p/hsa-miR-548j-5p	9.06599	0.0261961	132	170	286.5	198.5	743	1185.5	372.5	2204.5	78	116	169	116	646	1107.5	288	2111	119.75	1038.12	0.243941	0.198545	0.342625	0.33526	1.76865	3.39985	0.79613	4.19265	0.280093	2.53932	0.251702	0.606114
145753	hsa-miR-484	8.86175	0.0171251	84.5	105	128	106	414	433.5	412	182	34.5	55	31.5	21	293	346.5	314.5	80	35.5	258.5	0.107897	0.0941378	0.0638621	0.0606936	0.80219	1.0637	0.869385	0.158888	0.0816476	0.723541	0.282887	0.542371
148156	hsa-miR-3686	8.38467	0.00115445	130.5	261.5	216.5	564	1814.5	1158.5	2452	2338.5	81	214	128	481.5	1724.5	1079.5	2367	2246	226.125	1854.25	0.253323	0.366282	0.259503	1.39162	4.72142	3.31389	6.54319	4.46077	0.567682	4.75982	0.971907	0.280875
168978	hsa-miR-371b-5p	7.79495	0.00835435	493.5	1255	2237	1251	6278.5	8964	3970	16342	445.5	1209	2150.5	1166.5	6190.5	8888.5	3885	16253.5	1242.88	8804.38	1.39328	2.06932	4.35986	3.37139	16.9487	27.2863	10.7395	32.281	2.79846	21.8139	0.473723	0.44746
169307	hsa-miR-4685-3p	7.61026	0.0153343	110.5	203	188.5	101	394.5	782	595.5	457.5	60	153	83.5	18.5	299.5	701	512	367	78.75	469.875	0.187647	0.261874	0.169285	0.0534682	0.819986	2.15196	1.41534	0.728898	0.168069	1.27905	0.513187	0.513466
168661	hsa-miR-4531	7.51478	0.000197548	100	342.5	224.5	151	718.5	909.5	703.5	1176.5	49	290.5	118.5	64	626.5	830.5	610.5	1073	130.5	785.125	0.153245	0.497219	0.240243	0.184971	1.71526	2.5495	1.68763	2.13108	0.268919	2.02087	0.581539	0.201215
168870	hsa-miR-1246	7.22118	0.0096019	564	2794.5	2182.5	1307.5	12838.5	7025	3982.5	17486	516	2746	2080.5	1221.5	12747.5	6945.5	3898	17394.5	1641	10246.4	1.61376	4.70004	4.21794	3.53035	34.9008	21.3216	10.7754	34.5472	3.51552	25.3862	0.38562	0.457375
169393	hsa-miR-4747-5p	6.8509	0.0122702	220	565	538.5	247	1228.5	2561	1071.5	2854.5	169	515	430.5	167	1132.5	2482	989.5	2764.5	320.375	1842.12	0.528538	0.881472	0.872783	0.482659	3.10062	7.61934	2.73531	5.49057	0.691363	4.73646	0.311483	0.480832
169028	hsa-miR-4708-3p	6.31472	0.00479059	797.5	2713.5	3241.5	2115	8874	13882.5	6395.5	18813	747.5	2662.5	3147	2026	8732	13787.5	6296.5	18713	2145.75	11882.2	2.33776	4.55712	6.38013	5.85549	23.9069	42.3254	17.4057	37.1658	4.78263	30.201	0.37658	0.381787
169087	hsa-miR-149-3p	6.17433	0.0167189	148.5	344	344.5	182	751	1109.5	455	1962	94.5	293	253	91	655.5	1031.5	374	1871.5	182.875	983.125	0.295543	0.501498	0.512924	0.263006	1.79466	3.16654	1.03386	3.71698	0.393243	2.42801	0.336561	0.50731
29575	hsa-miR-32-3p	6.14785	1.15401e-05	193	511	342	278.5	1523.5	1241.5	1481.5	1596	143.5	464.5	255	197.5	1429.5	1165	1397.5	1501	265.125	1373.25	0.448788	0.795036	0.516979	0.570809	3.91376	3.57636	3.86317	2.98113	0.582903	3.5836	0.257294	0.119501
147864	hsv2-miR-H24	5.88935	0.0117091	96.5	106.5	162	104.5	346	328.5	300	194	41.5	48.5	59	10	229	245	203	94.5	39.75	192.875	0.129789	0.0830124	0.119615	0.0289017	0.626968	0.752111	0.561161	0.187686	0.0903295	0.531981	0.50496	0.456425
148068	hsa-miR-758-5p	5.64088	0.000896382	71	142	147	107	300	176.5	275.5	362.5	21	84	35	21	209	97	189.5	267	40.25	190.625	0.0656763	0.143774	0.0709579	0.0606936	0.572211	0.297774	0.523842	0.530288	0.0852755	0.481029	0.459963	0.257858
168653	hsa-miR-3158-5p	5.59859	0.000795651	64	85.5	102.5	102	186.5	169	148	266	14.5	36.5	13	19	96	90	64	172.5	20.75	105.625	0.0453479	0.0624733	0.0263558	0.0549133	0.262834	0.276285	0.176918	0.342602	0.0472726	0.26466	0.330131	0.257305
17328	ebv-miR-BART8-3p	5.47938	0.00123943	80	88	117	101	223	227	166	301	29.5	41	26	18.5	131.5	151.5	82	211.5	28.75	144.125	0.0922596	0.0701754	0.0527116	0.0534682	0.360027	0.465081	0.226676	0.42006	0.0671537	0.367961	0.276632	0.281429
147667	hsa-miR-3182	5.20029	0.0136437	109.5	622	106.5	195	1228	710.5	570.5	820	59.5	573	7.5	112	1137.5	630.5	486	723.5	188	744.375	0.186083	0.980745	0.0152053	0.323699	3.11431	1.93553	1.34347	1.43694	0.376433	1.95756	1.12151	0.415709
168638	hsa-miR-4530	5.19331	0.00102255	174	472.5	582.5	219.5	1217	1243	1596	1206.5	124	421	491	128.5	1086.5	1154	1495	1110	291.125	1211.38	0.387803	0.720582	0.995438	0.371387	2.97467	3.54259	4.13269	2.20457	0.618803	3.21363	0.481916	0.255857
169050	hsa-miR-4787-5p	5.17454	0.0131799	2338	5601.5	7192.5	3517	17928.5	23144	7325.5	36296	2280	5541.5	7076	3433	17833.5	23062	7243	36205	4582.62	21085.9	7.13057	9.48481	14.3457	9.92197	48.8255	70.7966	20.0221	71.9067	10.2208	52.8877	0.294579	0.460452
169096	hsa-miR-4804-3p	5.17074	0.0477432	107.5	194	227	134.5	538.5	423	726.5	172.5	57	144.5	116	48	432.5	339.5	638	72.5	91.375	370.625	0.178264	0.247326	0.235175	0.138728	1.18412	1.04221	1.76365	0.143992	0.199873	1.03349	0.253531	0.648384
145708	hsa-miR-324-3p	4.95464	0.038161	120.5	118	128	120.5	471	348.5	366	140	70	69.5	35	33.5	327.5	263	261.5	39.5	52	222.875	0.218921	0.118956	0.0709579	0.0968208	0.896646	0.807368	0.722875	0.0784508	0.126414	0.626335	0.511934	0.594064
169316	hsa-miR-3976	4.84512	2.62807e-05	224	554	456.5	350.5	1270.5	1453	1334.5	1761	174	503	361	266	1151	1369	1236.5	1665	326	1355.38	0.544175	0.860933	0.73188	0.768786	3.15127	4.20261	3.41811	3.30685	0.726444	3.51971	0.183195	0.133033
168637	hsa-miR-3940-5p	4.60433	0.0453263	791	1286.5	1557.5	671.5	2113	5592.5	1649	7703.5	738.5	1236.5	1458	586.5	2001.5	5503.5	1559	7607.5	1004.88	4167.88	2.30962	2.11639	2.9559	1.69509	5.47981	16.8949	4.30961	15.1092	2.26925	10.4484	0.231253	0.619406
168972	hsa-miR-5004-3p	4.47809	0.00653335	83.5	109.5	124.5	100	283.5	203.5	239.5	179.5	34.5	57	32	12.5	163	114	149.5	82	34	127.125	0.107897	0.097561	0.0648758	0.0361272	0.44627	0.349962	0.413269	0.16286	0.0766152	0.34309	0.425908	0.36907
169031	hsa-miR-4726-5p	4.31374	0.00124574	369	310	395.5	755	1852.5	1627	1119	2407	309.5	259.5	303	666	1761.5	1551.5	1036.5	2313	384.5	1665.62	0.967944	0.444159	0.614293	1.92486	4.82272	4.76285	2.86524	4.59384	0.987813	4.26117	0.669859	0.219576
42795	kshv-miR-K12-3-5p	4.26494	0.0104472	119	96	173.5	157.5	266	243	340	630	66.5	44	75.5	70.5	164.5	166	254.5	537	64.125	280.5	0.207975	0.0753102	0.153066	0.203757	0.450376	0.509593	0.703525	1.06653	0.160027	0.682507	0.38583	0.40719
169188	hsa-miR-4443	4.22259	0.000259061	2232.5	3545	1210.5	1342	6294	8007	6521	10037.5	2181	3492.5	1103	1254.5	6180	7928.5	6436	9942	2007.75	7621.62	6.82095	5.97775	2.23619	3.62572	16.9199	24.3392	17.7913	19.7458	4.66515	19.6991	0.452194	0.1681
146010	hsa-miR-2116-5p	4.11266	0.000626289	120	458.5	237.5	144	540.5	616.5	527.5	784	64.5	405.5	130	58.5	445	537	441	693.5	164.625	529.125	0.20172	0.694052	0.263558	0.169075	1.21834	1.6485	1.21907	1.37736	0.332101	1.36582	0.736103	0.148448
169313	hsa-miR-4800-3p	4.03668	0.0150238	1228.5	2427	2917.5	1487.5	4066.5	8679.5	4166	11295.5	1178	2375	2826.5	1401.5	3960	8596.5	4080	11204.5	1945.25	6960.25	3.68413	4.06504	5.73036	4.05058	10.8419	26.3899	11.2785	22.2532	4.38253	17.6909	0.208939	0.443308
169305	hsa-miR-4455	3.86777	0.0187051	232	1116.5	800	384	1406	2568.5	1419.5	1814	183.5	1069	719	301	1301.5	2488.5	1332.5	1718.5	568.125	1710.25	0.573886	1.8297	1.45768	0.869942	3.56331	7.63929	3.68348	3.41311	1.1828	4.5748	0.478929	0.44723
28047	hsa-miR-890	3.84831	0.0218222	216.5	223.5	244	169	571.5	763.5	337	596.5	166	173.5	132	85.5	478.5	686	254.5	504.5	139.25	480.875	0.519156	0.296962	0.267613	0.24711	1.31006	2.10591	0.703525	1.00199	0.33271	1.28037	0.378616	0.47135
169193	hsa-miR-4725-5p	3.73554	0.00895424	83	99.5	133	113	269	156.5	161.5	242.5	31	47	37	23	169	79	74.5	141	34.5	115.875	0.0969507	0.080445	0.0750127	0.066474	0.462697	0.242517	0.205943	0.28004	0.0797206	0.297799	0.161135	0.382868
13137	hsa-miR-518e-5p/hsa-miR-519a-5p/hsa-miR-519b-5p/hsa-miR-519c-5p/hsa-miR-522-5p/hsa-miR-523-5p	3.54729	0.0355243	404	658	887	260	1182.5	1895	575	2647	352.5	608.5	774.5	177.5	1093	1814.5	491.5	2554.5	478.25	1488.38	1.10242	1.04151	1.5702	0.513006	2.99247	5.57022	1.35867	5.07349	1.05678	3.74871	0.40942	0.519028
169238	hsa-miR-4654	3.47309	0.00172524	108	143.5	273	139.5	368	398.5	291.5	464	56.5	90.5	168.5	54	243.5	309	197.5	362	92.375	278	0.176701	0.154899	0.341612	0.156069	0.666667	0.94858	0.545957	0.718967	0.20732	0.720043	0.434525	0.2343
17327	hsa-miR-630	3.33659	0.0143266	137.5	441	147	128.5	354	321.5	582.5	641	86	394	52	47	263.5	246.5	498.5	552	144.75	390.125	0.26896	0.674369	0.105423	0.135838	0.721424	0.756715	1.37802	1.09633	0.296148	0.988122	0.884551	0.313785
168911	hsa-miR-4682	3.12326	7.84754e-05	103	173.5	140	139	299.5	250.5	272.5	310.5	56	127	55.5	54	209.5	173.5	190.5	217.5	73.125	197.75	0.175137	0.217373	0.112519	0.156069	0.57358	0.532617	0.526607	0.431976	0.165274	0.516195	0.263259	0.116041
169024	hsa-miR-3960	3.05159	0.0290905	1937	5389	8344.5	3644.5	9710	12769	5586.5	24314.5	1886.5	5338	8252.5	3560	9566.5	12673	5480	24215.5	4759.25	12983.8	5.89992	9.1365	16.7309	10.289	26.1916	38.9041	15.1486	48.0943	10.5141	32.0847	0.431985	0.449639
168919	hsa-miR-4456	2.99318	0.00371573	1158.5	3744	2777	1546	4631	6713.5	5097	5890.5	1102.5	3692	2673	1459	4520.5	6633	5005.5	5791	2231.62	5487.5	3.44801	6.31921	5.41916	4.21676	12.3765	20.3622	13.8369	11.5015	4.85079	14.5193	0.262095	0.276369
169325	hsa-miR-4446-5p	2.96989	0.0171581	107	100.5	233.5	104.5	282	265	205	87	56.5	52	130.5	16.5	165	174.5	108.5	-4.5	63.875	110.875	0.176701	0.089003	0.264572	0.0476879	0.451745	0.535687	0.299931	N/A	0.144491	0.429121	0.667502	0.278465
169168	hsa-miR-5580-3p	2.85116	0.024537	88	91.5	98	82	144	129	167	159	33	41	2.5	-5	52	56	82.5	68.5	17.875	64.75	0.103206	0.0701754	0.00506842	N/A	0.142368	0.171911	0.228058	0.136048	0.0594832	0.169596	0.839476	0.2476
168898	hsa-miR-5008-3p	2.70331	0.0242721	106.5	140.5	160.5	88.5	254.5	184.5	174	104	54.5	88.5	52	3	137.5	96	77	-1	49.5	77.375	0.170446	0.151476	0.105423	0.00867052	0.376454	0.294705	0.212854	N/A	0.109004	0.294671	0.662787	0.277598
42703	hsa-miR-490-3p	2.64387	0.00170531	133.5	162.5	262	124	301.5	273	260	452	80	111.5	166.5	39	206.5	194	173.5	360.5	99.25	233.625	0.250195	0.190843	0.337557	0.112717	0.565366	0.595549	0.479613	0.715988	0.222828	0.589129	0.426214	0.166003
17492	sv40-miR-S1-5p	2.59088	0.00516522	358.5	903.5	808	344	1153	1290.5	790	1839	311	857	723.5	258	1060.5	1213.5	708	1745.5	537.375	1181.88	0.972635	1.46684	1.4668	0.745665	2.90349	3.72525	1.95715	3.46673	1.16298	3.01316	0.312015	0.259911
169189	hsa-miR-4795-5p	2.40388	0.0203491	106	185.5	507.5	185	453	385.5	314	606	55.5	137.5	391	99.5	362	303.5	230.5	513.5	170.875	352.375	0.173573	0.235344	0.792701	0.287572	0.991102	0.931696	0.63718	1.01986	0.372298	0.89496	0.763141	0.196356
169381	hsa-miR-4421	2.39045	0.000326051	309	986.5	583.5	349	996	876.5	1010	1401	260	938.5	495	262.5	887	795	920	1301	489	975.75	0.813135	1.60633	1.00355	0.758671	2.42847	2.44052	2.54319	2.58391	1.04542	2.49903	0.371522	0.030612
148265	hsa-miR-3935	2.24687	0.0364611	125	226.5	138	153.5	369	266.5	299.5	210	75	176.5	50	69.5	220.5	176	191.5	106.5	92.75	173.625	0.234558	0.302097	0.101368	0.200867	0.603696	0.540292	0.529371	0.211519	0.209723	0.47122	0.39864	0.373938
46788	hsa-miR-1299	2.21548	0.0369911	118	220	179	139.5	296.5	280	264	207	63.5	165	74.5	52	171.5	194	169.5	100.5	88.75	158.875	0.198593	0.282413	0.151039	0.150289	0.469541	0.595549	0.468556	0.199603	0.195584	0.433312	0.317718	0.385008
17631	hcmv-miR-UL22A-5p	2.09807	0.00882186	69.5	77.5	121	83.5	153.5	129.5	132	59.5	19.5	26.5	15	-2.5	37	33	30.5	-37	14.625	15.875	0.0609851	0.0453573	0.0304105	N/A	0.1013	0.101305	0.0843124	N/A	0.0455843	0.0956392	0.335391	0.102566
145745	hsa-miR-335-3p	2.00324	0.0174405	1035.5	929.5	1543.5	740	2115	1877.5	1819.5	1572.5	983	878	1439.5	647	2009.5	1800.5	1737	1475.5	986.875	1755.62	3.07428	1.50278	2.9184	1.86994	5.50171	5.52724	4.80166	2.93049	2.34135	4.69028	0.330428	0.2602
145846	hsa-let-7e-5p	1.86883	0.0470062	954	1478	758.5	1440.5	1405.5	2242.5	1436	2992	904	1429	674.5	1357.5	1314	2164.5	1352	2901.5	1091.25	1933	2.82721	2.44587	1.36746	3.92341	3.59754	6.64467	3.73739	5.76266	2.64099	4.93556	0.399481	0.305736
168882	hsa-miR-664b-3p	1.85474	0.000684379	811.5	1529.5	1604	1189.5	1880.5	1995.5	2062.5	2334	762.5	1482.5	1516.5	1096	1785.5	1921.5	1978	2241.5	1214.38	1981.62	2.38468	2.53744	3.07451	3.16763	4.88843	5.8987	5.46786	4.45184	2.79106	5.17671	0.139013	0.122913
147947	hsa-miR-4308	1.7959	0.0303747	497	954	1018.5	259	967	922	1095.5	940.5	445.5	901.5	895	176.5	872.5	839.5	1012.5	847.5	604.625	893	1.39328	1.543	1.8145	0.510116	2.38877	2.57713	2.79889	1.68322	1.31522	2.362	0.429085	0.204305
168769	hsa-miR-5002-5p	1.79045	0.014626	207	469.5	241	255.5	468	317.5	475	493.5	159	422.5	155.5	174	376	242.5	392	399	227.75	352.375	0.497263	0.723149	0.315256	0.50289	1.02943	0.744436	1.08362	0.792453	0.50964	0.912485	0.327493	0.185132
148481	hsa-miR-3646	1.77061	0.00866909	389.5	687.5	371	362	702	507.5	739	788	338.5	637	259	281	609	430	654	693.5	378.875	596.625	1.05864	1.09029	0.525089	0.812139	1.66735	1.32003	1.80788	1.37736	0.871538	1.54315	0.300969	0.150947
168776	hsa-miR-4795-3p	1.75605	0.000937972	263	508	340	355	551.5	428	550	696	212.5	456.5	232	272	452.5	349.5	454	593.5	293.25	462.375	0.664582	0.781344	0.47035	0.786127	1.23888	1.07291	1.25501	1.17875	0.675601	1.18639	0.218956	0.0695071
169380	hsa-miR-3124-3p	1.66324	0.0354843	1558	5353	4014.5	1348.5	3886.5	4223.5	3932.5	4348.5	1506	5302.5	3915	1261.5	3794	4143	3847.5	4256	2996.25	4010.12	4.70993	9.07574	7.93715	3.64595	10.3874	12.7183	10.6358	8.45283	6.34219	10.5486	0.406605	0.165412
168727	hsa-miR-4426	1.64431	0.00558475	164.5	333.5	273	186	308	278	277.5	453.5	114	286	182.5	97	213	201.5	196	361	169.875	242.875	0.356529	0.489516	0.369995	0.280347	0.583162	0.618573	0.541811	0.716981	0.374097	0.615132	0.231169	0.121593
Downregulated
FSGS vs normal 1.5 fold down regulated miRNAs
		Fold change	P-value	ForeGround								ForeGround-BackGround										Normalized										CV-value
ID	Name	FSGS vs normal	FSGS vs normal	1	2	3	4	lb	pk	yyq	zzf	1	2	3	4	lb	pk	yyq	zzf	Mean of normal group	Mean of FSGS group	1	2	3	4	lb	pk	yyq	zzf	Mean of normal group	Mean of FSGS group	normal group	FSGS group
145675	hsa-miR-501-5p	0.536529	0.0211316	207.5	344.5	302.5	203	156.5	155	214	150.5	151	292.5	196	116.5	66.5	78.5	133	63	189	85.25	0.472244	0.500642	0.397364	0.336705	0.182067	0.240982	0.367657	0.125124	0.426739	0.228958	0.173794	0.453632
168863	hsa-miR-4441	0.503362	0.0395024	135	226	252.5	131.5	180.5	129	149	185	83	174	160	43	36	34.5	46	88	115	51.125	0.259578	0.297818	0.324379	0.124277	0.0985626	0.105909	0.12716	0.174777	0.251513	0.126602	0.353445	0.271159
168796	hsa-miR-3664-3p	0.500205	0.0291175	95.5	126	100.5	128.5	165	101	130	116.5	44.5	74.5	-3	40.5	35.5	17	31	10.5	39.125	23.5	0.139171	0.127514	N/A	0.117052	0.0971937	0.0521873	0.0856945	0.020854	0.127912	0.0639824	0.0865044	0.539425
169271	hsa-miR-4784	0.469571	0.0212425	220	287.5	525	382	240	215	207.5	240.5	171.5	238	421	289.5	104	120.5	107.5	143.5	280	118.875	0.536357	0.40736	0.853523	0.836705	0.284736	0.369916	0.297167	0.285005	0.658486	0.309206	0.337056	0.13223
27961	hsa-miR-891a-5p	0.446662	0.0160511	179.5	272.5	208	249.5	182.5	113	134.5	183	123	222	108.5	166.5	85.5	33	50.5	90.5	155	64.875	0.384676	0.379974	0.21997	0.481214	0.234086	0.101305	0.139599	0.179742	0.366458	0.163683	0.295345	0.347135
169082	hsa-miR-1275	0.424324	0.0261999	213	441.5	430.5	414	170.5	214.5	123	366.5	161.5	391.5	323.5	326.5	62.5	127	31.5	266.5	300.75	121.875	0.505082	0.67009	0.655854	0.943642	0.171116	0.38987	0.0870767	0.529295	0.693667	0.294339	0.263251	0.686451
169272	hsa-miR-4419b	0.391851	0.000158296	1109	1974.5	1880.5	1352	534	667.5	406	985.5	1058.5	1923.5	1780	1266	391	576	309.5	876.5	1507	538.25	3.3104	3.29226	3.60872	3.65896	1.0705	1.76823	0.855563	1.74081	3.46758	1.35878	0.055719	0.342551
169308	hsa-miR-4503	0.391602	0.0133345	200	292	306.5	206.5	196	90.5	99	223	151	244.5	195.5	119	104	13.5	17.5	133	177.5	67	0.472244	0.418485	0.396351	0.343931	0.284736	0.0414428	0.048376	0.264151	0.407753	0.159677	0.13037	0.831794
168568	hsa-miR-1290	0.387659	0.026973	186.5	468	319.5	240.5	202.5	75	104	216	132	415	212	157.5	95	-3	23	131	229.125	61.5	0.412823	0.710312	0.429802	0.455202	0.260096	N/A	0.0635798	0.260179	0.502035	0.194618	0.278745	0.583104
42591	hsa-miR-634	0.38683	0.00460783	398	444.5	594	330	183.5	235	226	198.5	345	393	500.5	243.5	91	157	141	111.5	370.5	125.125	1.07897	0.672657	1.0147	0.703757	0.249144	0.481965	0.389772	0.22145	0.86752	0.335583	0.241025	0.364401
46731	hsa-miR-4657	0.38308	0.00108807	349.5	733	818.5	554	333.5	249	288	259	300.5	683.5	729	469.5	202.5	165.5	189.5	155	545.625	178.125	0.939797	1.16988	1.47795	1.35694	0.554415	0.508058	0.523842	0.307845	1.23614	0.47354	0.189878	0.236785
27533	hsa-miR-320a	0.365755	0.00177027	521	621	533	530.5	222	223	269	287.5	472	574	443	443.5	130.5	143	184.5	196.5	483.125	163.625	1.47615	0.982456	0.898125	1.28179	0.35729	0.438987	0.510021	0.390268	1.15963	0.424141	0.230793	0.156465
148214	hsa-miR-3675-3p	0.365011	0.0435202	343	570.5	562	189.5	135.5	270.5	177	166	291	521	447.5	105	37	195	92.5	72.5	341.125	99.25	0.910086	0.891742	0.907248	0.303468	0.1013	0.598619	0.255701	0.143992	0.753136	0.274903	0.398184	0.81998
42929	hsa-miR-25-5p	0.360535	0.0405553	316.5	813	432	213	204	167	206	246	256	765	340.5	129	97	85.5	116.5	148	372.625	111.75	0.800625	1.30937	0.690319	0.372832	0.265572	0.262471	0.322046	0.293942	0.793287	0.286008	0.490266	0.0975094
168959	hsa-miR-4778-5p	0.360409	0.0271013	132	148	241	138.5	167.5	84	122	144	81	95.5	148.5	51	26.5	-11	21	52	94	22.125	0.253323	0.163457	0.301064	0.147399	0.072553	N/A	0.0580511	0.103277	0.216311	0.0779604	0.338619	0.296211
169182	hsa-miR-4728-3p	0.354721	0.0114798	402	569.5	762.5	275	231.5	205.5	197.5	229	347	520	675.5	190	142	129.5	117.5	136	433.125	131.25	1.08522	0.89003	1.36949	0.549133	0.388775	0.397544	0.32481	0.270109	0.973468	0.34531	0.35404	0.172894
169079	hsa-miR-4667-5p	0.354434	0.0148973	329.5	629	428.5	238	198	133	265	221.5	277.5	576	324.5	151.5	76	44.5	170.5	115.5	332.375	101.625	0.867866	0.985879	0.657881	0.437861	0.208077	0.136608	0.47132	0.229394	0.737372	0.26135	0.327368	0.55671
147506	hsa-miR-21-5p	0.342143	0.030766	3024.5	3098.5	6014.5	4570.5	2512.5	150	592.5	2740	2974	3048.5	5915	4485.5	2420	68	509.5	2650	4105.75	1411.88	9.30102	5.2178	11.9919	12.9639	6.6256	0.208749	1.40843	5.26316	9.86865	3.37648	0.351222	0.905191
28966	hsa-miR-574-3p	0.342065	0.0435129	120.5	239	137	187.5	113.5	123	104.5	140	71.5	188.5	34.5	104	21.5	38.5	18.5	43	99.625	30.375	0.223612	0.322636	0.0699442	0.300578	0.0588638	0.118189	0.0511403	0.0854022	0.229193	0.0783988	0.498868	0.386673
27740	hsa-miR-574-5p	0.3398	0.0225654	197.5	346	277.5	165.5	176.5	88.5	104	185	151	291	165	75.5	86.5	9	21.5	97.5	170.625	53.625	0.472244	0.498074	0.334516	0.218208	0.236824	0.0276285	0.0594333	0.193644	0.380761	0.129383	0.3414	0.784664
17898	hsa-miR-99b-3p	0.327292	0.000310795	196.5	262.5	323.5	271	150.5	138.5	127	186	147	214	235.5	189.5	47	61	39.5	91	196.5	59.625	0.459734	0.366282	0.477446	0.547688	0.128679	0.18726	0.109191	0.180735	0.462787	0.151466	0.161439	0.254111
169012	hsa-miR-4711-3p	0.326575	0.0143959	101.5	116	191	160	121	84	106	91	53.5	66.5	93	77.5	32.5	7	21.5	0	72.625	15.25	0.167318	0.113821	0.188545	0.223988	0.0889802	0.0214889	0.0594333	N/A	0.173418	0.0566341	0.265822	0.597389
42954	ebv-miR-BART7-5p	0.325933	0.0310142	268	282.5	586	227	209	178	199.5	123	213	232	483	139.5	81.5	85	96	24	266.875	71.625	0.666145	0.39709	0.979219	0.403179	0.223135	0.260936	0.265377	0.0476663	0.611409	0.199279	0.450472	0.516044
168619	hsa-miR-1260b	0.322271	0.0119458	6457	6088	13425.5	8683.5	3749	1809	1609.5	3608.5	6405	6035	13321	8599	3648.5	1729	1527	3514	8590	2604.62	20.0313	10.3295	27.0066	24.8526	9.98905	5.30775	4.22115	6.97915	20.555	6.62427	0.360719	0.379466
148495	hsa-miR-3915	0.320244	0.0107242	303	279	523.5	395	251	101.5	156.5	236.5	250.5	224	427	296.5	147.5	21.5	68.5	134	299.5	92.875	0.783425	0.383398	0.865687	0.856936	0.403833	0.0660015	0.189357	0.266137	0.722361	0.231332	0.31697	0.611661
168644	hsa-miR-4775	0.316394	0.0192904	276	341.5	344.5	169	192	150	111.5	186	226.5	284.5	242	82	74.5	67	15.5	78.5	208.75	58.875	0.708366	0.486949	0.490623	0.236994	0.20397	0.205679	0.0428473	0.155909	0.480733	0.152101	0.400778	0.502311
46732	hsa-miR-1264	0.311639	0.0188114	1377.5	1182.5	1664.5	1934	882	350	433	481	1325	1131.5	1560	1846.5	752.5	264	336.5	374	1465.75	431.75	4.14386	1.93667	3.1627	5.33671	2.06023	0.810437	0.9302	0.7428	3.64498	1.13592	0.396361	0.54675
29872	hsa-miR-340-5p	0.308799	0.0046658	1212	1201.5	1275.5	962	395.5	345.5	217.5	793	1161	1150.5	1176.5	864.5	269.5	263	120	685	1088.12	334.375	3.63096	1.96919	2.3852	2.49855	0.737851	0.807368	0.331721	1.36048	2.62098	0.809354	0.271175	0.522736
169376	hsa-miR-5701	0.30632	0.0452158	10221	7906.5	6352	13172.5	2731.5	1459.5	2396	5864	10167.5	7847	6241	13089	2638.5	1379	2312.5	5774.5	9336.12	3026.12	31.7983	13.4309	12.6528	37.8295	7.22382	4.23331	6.39254	11.4687	23.9279	7.3296	0.53548	0.413887
147851	hsa-miR-3201	0.305926	0.0423407	236.5	258.5	471	226	144.5	65	77.5	169	184.5	210.5	356.5	145	54.5	-12.5	-6.5	85	224.125	30.125	0.577013	0.360291	0.722757	0.419075	0.149213	N/A	N/A	0.168818	0.519784	0.159016	0.314273	0.0871809
169083	hsa-miR-371b-3p	0.3001	0.0334697	319.5	396.5	386	163	162.5	180.5	151	118	265.5	335.5	277.5	72.5	46	99	65	22	237.75	58	0.830336	0.57424	0.562595	0.209538	0.125941	0.303914	0.179682	0.0436941	0.544177	0.163308	0.468644	0.668377
169167	hsa-miR-4451	0.30004	0.0241158	609.5	365	597.5	524.5	250	144.5	137.5	364.5	546.5	307.5	503	437.5	162	67.5	56.5	276.5	448.625	140.625	1.70915	0.526316	1.01977	1.26445	0.443532	0.207214	0.156185	0.549156	1.12992	0.339022	0.436592	0.554142
148263	hsa-miR-1273e	0.296141	0.019592	173	438	308.5	163	127.5	108	129.5	196	122	387	200	80.5	29.5	29.5	43.5	104	197.375	51.625	0.381548	0.662388	0.405474	0.232659	0.0807666	0.0905602	0.120249	0.206554	0.420517	0.124532	0.424367	0.459317
169239	hsa-miR-4732-5p	0.293269	0.0177295	136	216	168	170	131	94	89	167	84	167.5	71	84	17.5	6.5	-3.5	69.5	101.625	22.5	0.262705	0.286692	0.143943	0.242775	0.0479124	0.019954	N/A	0.138034	0.234029	0.0686334	0.267845	0.899079
147603	hsa-miR-4300	0.290992	0.0402089	184	287.5	348	134	143.5	94	86.5	159.5	132.5	239	242.5	49	50.5	15.5	-1	66.5	165.75	32.875	0.414386	0.409071	0.491637	0.141618	0.138261	0.0475825	N/A	0.132075	0.364178	0.105973	0.420387	0.478067
30787	hsa-miR-125b-5p	0.278521	0.0469108	7896.5	5447.5	4852	10545.5	1792.5	1685.5	1762	3247	7845.5	5398	4743.5	10453	1699	1602.5	1682.5	3161	7110	2036.25	24.5364	9.2392	9.61683	30.211	4.65161	4.91942	4.651	6.27805	18.4008	5.12502	0.577033	0.152001
46791	hsa-miR-1204	0.267965	0.0428688	111.5	195	186	117	140.5	94	126.5	110	59.5	143	81.5	16.5	20.5	6	34	2	75.125	15.625	0.186083	0.244758	0.165231	0.0476879	0.0561259	0.018419	0.0939876	0.00397219	0.16094	0.0431262	0.513659	0.937061
148361	hsa-miR-3911	0.263554	0.0363332	114	191.5	189.5	107	99	95.5	82	122.5	63	142	101.5	23	11	16	-2.5	31	82.375	13.875	0.197029	0.243047	0.205778	0.066474	0.0301164	0.0491174	N/A	0.061569	0.178082	0.0469343	0.432577	0.337484
169409	hsa-miR-4286	0.263224	0.0106055	1386	1467.5	3459	1881.5	687.5	425	362.5	807.5	1327.5	1420	3350	1795.5	594	346.5	279	717.5	1973.25	484.25	4.15168	2.43047	6.79169	5.18931	1.62628	1.0637	0.771251	1.42502	4.64079	1.22156	0.394434	0.310968
169408	hsa-miR-181d-5p	0.254786	0.0190922	259.5	411	177.5	327	142	100.5	165	146.5	207	362.5	86	241	49	26	82	52.5	224.125	52.375	0.647381	0.620454	0.174354	0.696532	0.134155	0.0798158	0.226676	0.10427	0.53468	0.136229	0.453119	0.471719
169385	hsa-miR-4500	0.254097	0.0278331	1130	1336	596.5	1530.5	414.5	220.5	445.5	377.5	1081.5	1286	510	1443	290	138.5	350.5	278.5	1080.12	264.375	3.38233	2.20111	1.03396	4.17052	0.793977	0.425173	0.968901	0.553128	2.69698	0.685295	0.50896	0.354821
147584	hsa-miR-548t-5p	0.252526	0.00566439	168.5	302.5	236.5	148.5	149.5	130	114.5	136.5	120	252	143	62	21.5	39.5	23	39.5	144.25	30.875	0.375293	0.431322	0.289914	0.179191	0.0588638	0.121259	0.0635798	0.0784508	0.31893	0.0805383	0.344322	0.352642
169068	hsa-miR-513c-3p	0.249065	0.0365183	137.5	107.5	164.5	138.5	160	95	129.5	90.5	87.5	58.5	75	55	17.5	4	24.5	-9.5	69	9.125	0.273651	0.100128	0.152053	0.15896	0.0479124	0.0122794	0.0677263	N/A	0.171198	0.0426394	0.427431	0.658947
42669	hsa-miR-505-3p	0.244903	0.0243479	147	203	155.5	201	108	89	114	126.5	94	151.5	34	117.5	15	11.5	31	37	99.25	23.625	0.29398	0.259307	0.0689306	0.339595	0.0410678	0.0353031	0.0856945	0.0734856	0.240453	0.0588878	0.494822	0.416593
146178	hsa-miR-502-3p	0.238039	0.0431706	208	284.5	146.5	336.5	123.5	99.5	127	154	150	236.5	53.5	250.5	32	23	43	65	172.625	40.75	0.469116	0.404792	0.108464	0.723988	0.0876112	0.0706063	0.118867	0.129096	0.42659	0.101545	0.59293	0.267314
169244	hsa-miR-5572	0.238034	0.0487048	293.5	284	504	136	150.5	129	92	178.5	244.5	230.5	393	47.5	60	47.5	7	85	228.875	49.875	0.76466	0.394523	0.796756	0.137283	0.164271	0.145817	0.0193504	0.168818	0.523306	0.124564	0.602903	0.568736
46474	hsa-miR-766-5p	0.237651	0.0210335	81	87	143	96	125	82	96	92.5	30	35	44	-6	8	-1.5	6	-10	25.75	0.625	0.0938233	0.0599059	0.0892043	N/A	0.0219028	N/A	0.016586	N/A	0.0809778	0.0192444	0.227154	0.195356
168586	hsa-miR-34a-5p	0.237021	0.0109846	283.5	546.5	263.5	410	222.5	87.5	159.5	146.5	233.5	497.5	166.5	326	127	7	73	54	305.875	65.25	0.730258	0.851519	0.337557	0.942197	0.347707	0.0214889	0.201797	0.107249	0.715383	0.16956	0.372427	0.824141
46918	hsa-miR-375	0.234097	0.00650104	260.5	477	340.5	212	200.5	125	163	82	211	427	247	127.5	51.5	36.5	52	-19.5	253.125	30.125	0.659891	0.730852	0.50076	0.368497	0.140999	0.112049	0.143746	N/A	0.565	0.132265	0.287669	0.132771
168965	hsa-miR-4765	0.229277	0.0141556	89.5	103.5	148.5	128.5	95.5	59.5	102	88	38.5	53.5	44.5	45.5	1.5	-21	16.5	-8.5	45.5	-2.875	0.120407	0.0915704	0.0902179	0.131503	0.00410678	N/A	0.0456116	N/A	0.108424	0.0248592	0.19138	1.18058
42522	ebv-miR-BART19-3p	0.224401	0.00077683	602	1614	1432	740.5	266	244	209.5	507	552.5	1561.5	1332	650	150	158	112.5	407	1024	206.875	1.72791	2.67266	2.70046	1.87861	0.410678	0.485035	0.310988	0.808342	2.24491	0.503761	0.22887	0.427207
169260	hsa-miR-4436b-3p	0.222042	0.00618634	180	185	311	158.5	143	96.5	120	145.5	130	133	221	74	28	14	28.5	45	139.5	28.875	0.406568	0.227642	0.448049	0.213873	0.0766598	0.0429777	0.0787837	0.0893744	0.324033	0.0719489	0.372121	0.279348
17427	hsa-miR-200c-3p	0.221691	0.00644701	1214.5	1194	1054.5	1455.5	330.5	249.5	402	353.5	1161	1145	949.5	1372	231.5	171.5	316	257.5	1156.88	244.125	3.63096	1.95978	1.92499	3.96532	0.633812	0.526477	0.873531	0.51142	2.87026	0.63631	0.376334	0.26288
148622	hsa-miR-877-3p	0.221671	0.0266457	1358.5	3342	3076	465.5	463	470.5	466.5	421	1306.5	3291.5	2970.5	381.5	333.5	381.5	361.5	327.5	1987.5	351	4.086	5.63372	6.0223	1.1026	0.913073	1.17114	0.999309	0.650447	4.21116	0.933493	0.530681	0.232522
31867	hsa-miR-145-3p	0.219851	0.0375896	229	242	155	331.5	136	129.5	117.5	114.5	179.5	194.5	62.5	233.5	37.5	50.5	28	19	167.5	33.75	0.561376	0.332905	0.126711	0.674855	0.102669	0.155027	0.0774015	0.0377358	0.423962	0.0932084	0.575317	0.526983
168674	hsa-miR-4716-5p	0.2194	0.0201448	493.5	1237.5	887.5	234	196	220.5	165.5	213.5	441	1178	774	151.5	102	144.5	80	121.5	636.125	112	1.3792	2.01626	1.56918	0.437861	0.279261	0.443592	0.221147	0.241311	1.35063	0.296328	0.492014	0.341139
148064	hsa-miR-3926	0.218513	0.00899737	83	155.5	139.5	132.5	131	89.5	98.5	110	29.5	107.5	37	43	14.5	5.5	8.5	12	54.25	10.125	0.0922596	0.183997	0.0750127	0.124277	0.0396988	0.0168841	0.0234969	0.0238332	0.118887	0.0259783	0.403463	0.373023
42490	hsa-miR-505-5p	0.21779	0.0210171	222	595	305.5	192	130.5	115	119.5	199	172	547.5	211.5	106.5	28	35	34	102.5	259.375	49.875	0.53792	0.937099	0.428789	0.307803	0.0766598	0.107444	0.0939876	0.203575	0.552903	0.120417	0.493451	0.472134
10952	hsa-miR-146a-5p	0.214665	0.0164633	219.5	272.5	168	298.5	154.5	121.5	137	136.5	167.5	222	80.5	214.5	21	36	44	36.5	171.125	34.375	0.523847	0.379974	0.163203	0.619942	0.0574949	0.110514	0.121631	0.0724926	0.421742	0.0905331	0.470844	0.336444
42502	hsa-miR-204-3p	0.21011	9.25937e-05	544.5	895	1107.5	751	255	173.5	221	351	492	844	1004	658.5	133	90	119.5	243.5	749.625	146.5	1.5387	1.44459	2.03548	1.90318	0.364134	0.276285	0.330339	0.483615	1.73049	0.363593	0.16391	0.241517
46235	hsa-miR-524-5p	0.208228	0.000372641	67	81	133	79.5	92	89	60	98.5	17.5	34.5	24.5	-10	3	5.5	-23	4.5	16.625	-2.5	0.0547303	0.0590501	0.0496706	N/A	0.00821355	0.0168841	N/A	0.00893744	0.0544836	0.011345	0.0861657	0.424029
46215	hsa-miR-1301-3p	0.204458	0.00262034	252.5	386.5	525.5	256.5	171.5	141.5	134.5	83	203	335	421	171.5	51.5	48.5	37	-17	282.625	30	0.634871	0.573385	0.853523	0.495665	0.140999	0.148887	0.102281	N/A	0.639361	0.130722	0.240423	0.190825
11092	hsa-miR-378a-5p	0.203724	0.0315136	107.5	123	119	130.5	166	101	116	66	57.5	71	24.5	43.5	9.5	4	12.5	-33.5	49.125	-1.875	0.179828	0.121523	0.0496706	0.125723	0.0260096	0.0122794	0.0345543	N/A	0.119186	0.0242811	0.448127	0.462813
169363	hsa-miR-320c	0.203077	0.00503451	630	460.5	689	595.5	208	180.5	222	172	579	410.5	585.5	507.5	85	98.5	132.5	74.5	520.625	97.625	1.81079	0.70261	1.18702	1.46676	0.232717	0.302379	0.366275	0.147964	1.2918	0.262334	0.362565	0.357354
17882	hsa-miR-20b-3p	0.199239	0.0478796	331.5	238.5	223	209	107	129.5	90	163	279.5	187.5	129	123.5	12.5	52.5	6.5	74.5	179.875	36.5	0.87412	0.320924	0.261531	0.356936	0.0342231	0.161167	0.0179682	0.147964	0.453378	0.0903305	0.624732	0.826554
145820	hsa-let-7c-5p	0.194922	0.0343252	2284.5	971	1618	1968	686	117.5	190	746	2235	922.5	1517	1883.5	593.5	39	105	652.5	1639.5	347.5	6.98984	1.57895	3.07552	5.44364	1.62491	0.119724	0.290256	1.29593	4.27199	0.832706	0.564451	0.889201
46259	hsa-miR-885-5p	0.189249	0.0296003	112	163	199.5	115.5	87.5	95.5	89.5	93	56.5	114.5	87	29.5	-4	15.5	4.5	0	71.875	4	0.176701	0.195978	0.176381	0.0852601	N/A	0.0475825	0.0124395	N/A	0.15858	0.030011	0.313605	0.828024
147588	hsa-miR-4288	0.187583	0.0162283	728	471.5	727	951.5	248.5	112.5	207.5	275.5	671.5	422	632	863.5	150	36	126	185.5	647.25	124.375	2.10008	0.722294	1.2813	2.49566	0.410678	0.110514	0.348307	0.368421	1.64983	0.30948	0.484177	0.436754
13133	hsa-miR-520a-5p	0.185278	0.0110282	75	106.5	164	135.5	89.5	77.5	87	108.5	25.5	54.5	52.5	47	-4	-8	3.5	14.5	44.875	1.5	0.0797498	0.093282	0.106437	0.135838	N/A	N/A	0.00967519	0.0287984	0.103827	0.0192368	0.230782	0.702932
147771	hsa-miR-4328	0.183272	0.0201297	1568	1862	948	2353	364.5	234.5	295	682.5	1519.5	1813.5	860.5	2269	269.5	157.5	207	588	1615.62	305.5	4.75215	3.10398	1.74455	6.5578	0.737851	0.4835	0.572218	1.16783	4.03962	0.740349	0.515148	0.41042
168834	hsa-miR-5571-5p	0.181629	0.0175099	594	292	592	502	141.5	193.5	187.5	123	544	245	506	421	38	119	97.5	27	429	70.375	1.70133	0.419341	1.02585	1.21676	0.104038	0.365311	0.269523	0.0536246	1.09082	0.198124	0.486158	0.730159
148668	hsa-miR-378a-3p	0.180375	0.0071162	1416.5	1576	832	1138.5	296	245.5	406	214.5	1364.5	1526	743	1049.5	184.5	150	311	118	1170.75	190.875	4.2674	2.6119	1.50634	3.03324	0.505133	0.460476	0.85971	0.234359	2.85472	0.51492	0.399638	0.502255
46324	hsa-miR-320b	0.177224	0.00215764	691.5	602	677.5	608.5	169	162	178.5	214.5	635.5	551.5	587.5	523.5	75	92.5	97	121.5	574.5	96.5	1.98749	0.943945	1.19108	1.51301	0.205339	0.28396	0.268141	0.241311	1.40888	0.249688	0.319858	0.137812
147706	hsa-miR-4255	0.175154	0.001816	149	318.5	345	187	109.5	78	106.5	122	100.5	269	227.5	104	21.5	-1.5	25.5	36.5	175.25	20.5	0.314308	0.460419	0.461227	0.300578	0.0588638	N/A	0.0704907	0.0724926	0.384133	0.0672823	0.230992	0.109376
42959	hsa-miR-514a-3p	0.174204	0.0433976	424.5	668.5	297.5	433	157.5	70.5	164	93	369.5	615	200	338	38	-10	75.5	-9	380.625	23.625	1.15559	1.05263	0.405474	0.976879	0.104038	N/A	0.208708	N/A	0.897644	0.156373	0.374523	0.473307
42934	hsa-miR-345-5p	0.171762	0.0312633	294	183.5	368	232	185	88.5	147.5	74	245	134	274	147.5	54	1.5	37	-27	200.125	16.375	0.766224	0.229354	0.555499	0.426301	0.147844	0.00460476	0.102281	N/A	0.494344	0.0849098	0.456096	0.861885
17961	hsa-miR-629-5p	0.169688	0.0147463	205.5	220	207.5	139	117.5	104	98.5	129.5	155.5	172	116	53	13.5	23	9.5	32.5	124.125	19.625	0.486317	0.294395	0.235175	0.153179	0.036961	0.0706063	0.0262612	0.0645482	0.292267	0.0495942	0.484946	0.43076
29490	hsa-miR-7-5p	0.168488	0.000749592	156	176.5	209.5	150	162.5	107	123	120	106.5	124	116.5	65	12	14	18	19	103	15.75	0.333073	0.212238	0.236189	0.187861	0.0328542	0.0429777	0.0497581	0.0377358	0.24234	0.0408315	0.262543	0.17746
148652	hsa-miR-620	0.165741	0.0341137	167.5	137	304.5	147.5	121	73.5	85.5	122.5	118	88	204	62	26	-5	2	31	118	13.5	0.369038	0.15062	0.413583	0.179191	0.0711841	N/A	0.00552868	0.061569	0.278108	0.0460939	0.476392	0.769255
10928	hsa-miR-125a-5p	0.164926	0.0265528	6547	5903	3766	9583	1145.5	737.5	977.5	1787.5	6498	5852	3652.5	9502.5	1053	660	893.5	1699.5	6376.25	1076.5	20.3221	10.0163	7.40497	27.4639	2.88296	2.02609	2.46994	3.37537	16.3018	2.68859	0.57043	0.214328
169198	hsa-miR-3145-5p	0.16435	0.0345715	138.5	190	131.5	176.5	99	91	75	113.5	90	139	29	92	10.5	9	-10.5	24	87.5	8.25	0.28147	0.237912	0.0587937	0.265896	0.0287474	0.0276285	N/A	0.0476663	0.211018	0.0346808	0.488444	0.324668
17875	hsa-miR-500a-5p	0.163788	0.00713981	501.5	524	420.5	633.5	212.5	133.5	179	141	450	472.5	315.5	547	96.5	44.5	89.5	39.5	446.25	67.5	1.40735	0.808729	0.639635	1.58092	0.264203	0.136608	0.247408	0.0784508	1.10916	0.181667	0.410589	0.490472
146089	hsv1-miR-H8-5p	0.163	0.00257171	92	123.5	156.5	110.5	97	85.5	76.5	103.5	38	71	40.5	27	1	6	-6	14	44.125	3.75	0.118843	0.121523	0.0821085	0.0780347	0.00273785	0.018419	N/A	0.0278054	0.100127	0.0163207	0.232142	0.775994
10946	hsa-miR-141-3p	0.161823	0.0287387	2285.5	2209.5	929.5	2908.5	409.5	196	442.5	657.5	2233.5	2158	821	2824.5	318	113	355.5	563	2009.25	337.375	6.98514	3.69362	1.66447	8.16329	0.870637	0.346892	0.982723	1.11817	5.12663	0.829606	0.582088	0.406637
42845	hsa-miR-125b-2-3p	0.160325	0.0186114	90	132	152	107.5	91.5	72	92.5	103	41.5	82	34	21.5	1.5	-11	9.5	9	44.75	2.25	0.129789	0.140351	0.0689306	0.0621387	0.00410678	N/A	0.0262612	0.0178749	0.100302	0.016081	0.403502	0.695583
30687	hsa-miR-93-5p	0.158575	0.0213992	362	466.5	207.5	521.5	150.5	100.5	137	184	313	419	120	437	50.5	19	49	88.5	322.25	51.75	0.97889	0.717159	0.243284	1.26301	0.138261	0.0583269	0.135453	0.17577	0.800585	0.126953	0.541192	0.388367
11151	hsa-miR-516b-5p	0.157992	0.000363425	125.5	209.5	229	147	108	90.5	96	134.5	75	161.5	145	63	7	12.5	6.5	40.5	111.125	16.625	0.234558	0.276423	0.293969	0.182081	0.019165	0.038373	0.0179682	0.0804369	0.246758	0.0389858	0.201827	0.748297
10977	hsa-miR-183-5p	0.155847	0.00391333	150.5	176.5	229	142.5	105	84.5	81	113.5	96	123	139	54.5	15.5	6.5	0	24.5	103.125	11.625	0.300235	0.210526	0.281804	0.157514	0.0424367	0.019954	N/A	0.0486594	0.23752	0.0370167	0.277401	0.407945
145722	hsa-miR-520e	0.15584	0.0499947	132	116	296	141	130.5	93	103.5	86	83	67	197.5	53.5	21.5	4.5	13	-5.5	100.25	8.375	0.259578	0.114677	0.400405	0.154624	0.0588638	0.0138143	0.0359364	N/A	0.232321	0.0362048	0.549391	0.622181
168811	hsa-miR-1255b-2-3p	0.148432	0.0348065	595.5	322.5	1564	681.5	242	91.5	296	109.5	544	259	1469.5	589	136.5	13	209	11	715.375	92.375	1.70133	0.443303	2.97922	1.70231	0.373717	0.0399079	0.577747	0.0218471	1.70654	0.253305	0.606664	1.06633
42629	hsa-miR-376c-3p	0.147054	0.0226969	133.5	122	134.5	196.5	139	81.5	112	113.5	84	70.5	38.5	95.5	18.5	1	18	2.5	72.125	10	0.262705	0.120668	0.0780537	0.276012	0.0506502	0.00306984	0.0497581	0.00496524	0.18436	0.0271109	0.541475	0.984092
46752	hsa-miR-1270	0.145894	0.0148549	183.5	170.5	203.5	124.5	99.5	82	88.5	121.5	120.5	119.5	109	36.5	9.5	6.5	6.5	34.5	96.375	14.25	0.376857	0.204536	0.220983	0.105491	0.0260096	0.019954	0.0179682	0.0685204	0.226967	0.033113	0.494318	0.720302
11023	hsa-miR-222-3p	0.144938	0.0224307	1215	770.5	829	1496	296	204.5	260.5	230.5	1166	721	730.5	1409.5	167	118	155.5	132.5	1006.75	143.25	3.6466	1.23406	1.48099	4.0737	0.457221	0.362241	0.429855	0.263158	2.60884	0.378119	0.559199	0.228536
42782	hcmv-miR-UL148D	0.141407	0.0111957	320.5	593	760.5	204.5	114.5	167.5	124.5	110	270.5	534.5	647	122.5	20.5	89.5	40.5	21	393.625	42.875	0.845973	0.914848	1.31171	0.354046	0.0561259	0.274751	0.111956	0.041708	0.856644	0.121135	0.458689	0.881636
145914	hsa-miR-135b-5p	0.13778	0.0446639	164.5	169.5	123	180.5	115	74.5	103.5	94.5	115	118.5	34	94.5	14.5	-8	15.5	5.5	90.5	6.875	0.359656	0.202824	0.0689306	0.273121	0.0396988	N/A	0.0428473	0.0109235	0.226133	0.0311565	0.543359	0.564661
42654	hsa-miR-483-5p	0.136235	0.0255486	231	328.5	687	206.5	144	108	122	208.5	180.5	276.5	581	121.5	17.5	21	14	100	289.875	38.125	0.564504	0.473256	1.1779	0.351156	0.0479124	0.0644666	0.0387008	0.19861	0.641704	0.0874224	0.573465	0.856618
168928	hsa-miR-4431	0.133719	0.0150934	268	409	224.5	224	158	82	130.5	111.5	216.5	358	128.5	137.5	30	-3	37	5.5	210.125	17.375	0.677091	0.612751	0.260517	0.397399	0.0821355	N/A	0.102281	0.0109235	0.48694	0.0651132	0.395508	0.737153
42702	hsa-miR-30c-1-3p	0.133453	0.00665897	243.5	270.5	401	262	115	94	94	155	194	222	311.5	176	-16.5	10	-11	56	225.875	9.625	0.606724	0.379974	0.631526	0.508671	N/A	0.0306984	N/A	0.111221	0.531724	0.0709599	0.214828	0.802402
46567	hsa-miR-3176	0.131986	0.0195946	122.5	214	99	129.5	141	92	122.5	56.5	72	164.5	-2	42	6.5	5	18	-39	69.125	-2.375	0.225176	0.281558	N/A	0.121387	0.017796	0.0153492	0.0497581	N/A	0.209374	0.0276344	0.388043	0.694737
11078	hsa-miR-365a-3p/hsa-miR-365b-3p	0.131517	0.0358967	836.5	544.5	387	925	179	177.5	122	188.5	786	493	275.5	835	89	94.5	37.5	94.5	597.375	78.875	2.45817	0.843817	0.55854	2.41329	0.243669	0.2901	0.103663	0.187686	1.56846	0.206279	0.642901	0.388829
169110	hsa-miR-4497	0.129732	0.000367971	363.5	969	760	599	119.5	118	98.5	327.5	315.5	921	673	518	24	43	13.5	236	606.875	79.125	0.986708	1.57638	1.36442	1.49711	0.0657084	0.132003	0.0373186	0.468719	1.35615	0.175937	0.192721	1.1321
11104	hsa-miR-422a	0.126541	0.0203006	373.5	203	317	279	123.5	107	104.5	127.5	326.5	155	231.5	187.5	32.5	27	17.5	35.5	225.125	28.125	1.02111	0.265297	0.469336	0.541908	0.0889802	0.0828856	0.048376	0.0705065	0.574413	0.0726871	0.55708	0.246777
42696	hsa-miR-943	0.120882	0.000235873	564.5	1399.5	1105	578.5	126.5	186.5	173.5	190	510	1347	1008	494	34	109	94	102.5	839.75	84.875	1.595	2.30552	2.04359	1.42775	0.0930869	0.334612	0.259848	0.203575	1.84296	0.222781	0.218866	0.456804
145968	hsa-let-7d-5p	0.120327	0.0314278	943	323	750	1084.5	216	120	129	266	893.5	276.5	657	998	114	42	43	171.5	706.25	92.625	2.79437	0.473256	1.33198	2.88439	0.312115	0.128933	0.118867	0.340616	1.871	0.225133	0.626635	0.522105
145756	hsa-miR-488-5p	0.113377	0.0311045	68.5	77	121.5	97.5	136	79	100.5	63.5	16	27	34.5	9.5	3	-6.5	1	-39.5	21.75	-10.5	0.0500391	0.0462131	0.0699442	0.0274566	0.00821355	N/A	0.00276434	N/A	0.0484133	0.00548895	0.359795	0.701988
42673	hsa-miR-337-3p	0.113283	0.0384389	166.5	119.5	287	139.5	112	82	110.5	84	116.5	72.5	201.5	57.5	10.5	2.5	19.5	-12	112	5.125	0.364347	0.124091	0.408515	0.166185	0.0287474	0.0076746	0.0539046	N/A	0.265784	0.0301089	0.532462	0.768712
145677	hsa-miR-139-5p	0.112658	0.0123904	349.5	316.5	260.5	445	139	128	121.5	114.5	298	265.5	167	355	27.5	44	33.5	3.5	271.375	27.125	0.931978	0.454429	0.338571	1.02601	0.0752909	0.135073	0.0926054	0.00695134	0.687747	0.0774801	0.496951	0.688004
145633	hsa-let-7d-3p	0.112254	0.00236191	1092.5	785.5	1544.5	1129	242.5	136.5	215.5	275.5	1041	731.5	1445.5	1038.5	126.5	54.5	118.5	166.5	1064.12	116.5	3.25567	1.25203	2.93056	3.00145	0.346338	0.167306	0.327574	0.330685	2.60993	0.292976	0.350953	0.287332
10990	hsa-miR-196a-5p	0.110812	0.0396306	642.5	505.5	269.5	856.5	142	87.5	116	238	589.5	456.5	175.5	768	51.5	14	34.5	149.5	497.375	62.375	1.84363	0.781344	0.355803	2.21965	0.140999	0.0429777	0.0953697	0.296922	1.30011	0.144067	0.673743	0.759995
147988	hsa-miR-3135a	0.101153	0.0277063	338.5	164.5	497	318.5	153.5	93	115.5	133	285.5	111.5	405	224	25.5	-3.5	20	34.5	256.5	19.125	0.892885	0.190843	0.821085	0.647399	0.0698152	N/A	0.0552868	0.0685204	0.638053	0.0645408	0.494393	0.124577
147162	hsa-let-7a-5p	0.0999773	0.0252702	2853.5	1245	2083	3368.5	663	85	101	504.5	2803	1196.5	1980	3283	570.5	2.5	16	411.5	2315.62	250.125	8.76622	2.04792	4.01419	9.48844	1.56194	0.0076746	0.0442294	0.817279	6.07919	0.607782	0.595816	1.21355
42746	hsa-miR-647	0.0970747	0.00463611	148.5	158	220.5	163.5	105.5	70.5	86.5	78.5	93.5	103.5	107.5	85	12	-4.5	4.5	-10	97.375	0.5	0.292416	0.17715	0.217942	0.245665	0.0328542	N/A	0.0124395	N/A	0.233293	0.0226469	0.207591	0.637411
42638	hsa-miR-23a-5p	0.0942308	0.0076363	120.5	123	205.5	142.5	87.5	78.5	73.5	99	64	71.5	107	56	-3.5	3	-7	12	74.625	1.125	0.200156	0.122379	0.216929	0.16185	N/A	0.00920952	N/A	0.0238332	0.175328	0.0165213	0.240461	0.625886
27565	hsa-miR-423-5p	0.0927658	0.00335028	1507	1255	2796	2152	259.5	211.5	191.5	413.5	1455	1203.5	2699	2066.5	146	131	92	311.5	1856	170.125	4.55043	2.05991	5.47187	5.97254	0.399726	0.402149	0.254319	0.618669	4.51369	0.418716	0.385196	0.358617
145638	hsa-miR-29a-5p	0.0908932	0.0114195	278	229	225.5	337.5	125.5	92.5	119	118.5	230	176.5	130	248.5	17.5	11.5	27.5	11.5	196.25	17	0.719312	0.302097	0.263558	0.718208	0.0479124	0.0353031	0.0760194	0.0228401	0.500794	0.0455188	0.503556	0.500117
169311	hsa-miR-4714-5p	0.0892124	0.0148941	4216.5	1477.5	7733.5	5517.5	736.5	370	452.5	405.5	4162	1420	7627	5432	615.5	285.5	362	300	4660.25	390.75	13.0164	2.43047	15.4627	15.6994	1.68515	0.876439	1.00069	0.595829	11.6523	1.03953	0.53778	0.444942
46869	hsa-miR-1258	0.0888231	0.0049051	184	236.5	199	233.5	132	100	98	106.5	134	185	96.5	146.5	12.5	16	2.5	-2.5	140.5	7.125	0.419077	0.316645	0.195641	0.42341	0.0342231	0.0491174	0.00691085	N/A	0.338694	0.0300838	0.317029	0.711532
19596	hsa-miR-30d-5p	0.0845573	0.0196436	6953.5	3834.5	5317.5	9434.5	623.5	489.5	546.5	917.5	6903.5	3784	5222.5	9348	516.5	411	453.5	817.5	6314.5	549.625	21.5903	6.47668	10.5879	27.0173	1.4141	1.2617	1.25363	1.62363	16.4181	1.38827	0.579878	0.12491
146140	hsa-miR-1976	0.0819682	0.0109494	440	638	1266.5	357.5	114	147.5	132	111	388	588.5	1131.5	275.5	20.5	69.5	48.5	16	595.875	38.625	1.21345	1.00727	2.29397	0.796243	0.0561259	0.213354	0.13407	0.0317776	1.32773	0.108832	0.501829	0.755416
146086	hsa-miR-30a-5p	0.0780292	0.0300207	14497	7630	7646.5	18517	1655	252	423.5	2163.5	14442.5	7577	7537.5	18429	1563.5	173	341.5	2079	11996.5	1039.25	45.1681	12.9688	15.2813	53.263	4.28063	0.531082	0.944022	4.1291	31.6703	2.47121	0.648841	0.813323
11045	hsa-miR-302c-5p	0.074631	0.0179077	312.5	169	562	248.5	142.5	108	106.5	125	262	115	457.5	149	16.5	20.5	13.5	16	245.875	16.625	0.81939	0.196834	0.927522	0.430636	0.0451745	0.0629317	0.0373186	0.0317776	0.593595	0.0443006	0.572505	0.3066
148678	hsa-miR-301a-5p	0.0726432	0.048034	2731.5	592	3731.5	1001	370	188.5	96.5	232	2683	542	3623.5	918	276	108.5	12.5	141	1941.62	134.5	8.39093	0.927685	7.34617	2.65318	0.755647	0.333078	0.0345543	0.28004	4.82949	0.35083	0.746359	0.853901
42865	hsa-miR-181a-5p	0.0675445	0.0173124	2564.5	1192.5	1841.5	2745	294	81.5	91.5	507	2510	1140.5	1731.5	2662	203.5	3	9.5	416	2011	158	7.84988	1.95208	3.51039	7.69364	0.557153	0.00920952	0.0262612	0.826216	5.2515	0.35471	0.567373	1.14001
145693	hsa-miR-92a-3p	0.0674951	0.0277257	578	309.5	307	508	121.5	89.5	108	147	527.5	260	210.5	411	22	11	21	49.5	352.25	25.875	1.64973	0.445015	0.426761	1.18786	0.0602327	0.0337682	0.0580511	0.0983118	0.927341	0.062591	0.64489	0.426003
148327	hsa-miR-3651	0.065417	0.0152987	150.5	226.5	159	173	92	62	91.5	104.5	93	178	41.5	88.5	2	-14	6	12	100.25	1.5	0.290852	0.304664	0.0841358	0.25578	0.0054757	N/A	0.016586	0.0238332	0.233858	0.0152983	0.435793	0.604396
13485	hsa-miR-10a-5p	0.0648813	0.0382751	4550.5	1827	2186.5	5517.5	375	198.5	380	382.5	4497.5	1773.5	2089.5	5427.5	251	117	290	279	3447	234.25	14.0657	3.03552	4.23619	15.6864	0.687201	0.359171	0.801659	0.554121	9.25595	0.600538	0.706742	0.316489
146159	hsv1-miR-H4-3p	0.0645022	0.0206841	5988	1002	10082.5	5903.5	682.5	303.5	558.5	216	5937	952.5	9995	5811	561	207	465	119	5673.88	338	18.5676	1.6303	20.2636	16.7948	1.53593	0.635457	1.28542	0.236346	14.3141	0.923289	0.598965	0.644173
148377	hsa-miR-3653	0.0635321	0.00499617	5131	3387	5177	6071	361.5	241	452.5	574.5	5078.5	3336.5	5086.5	5988	255	153.5	363.5	479.5	4872.38	312.875	15.8827	5.71074	10.3122	17.3064	0.698152	0.47122	1.00484	0.952334	12.303	0.781636	0.433335	0.315362
17463	hsa-miR-151a-3p	0.0632942	0.00714024	879	686.5	616	887.5	139	140	151	130.5	826	622.5	507.5	798	17	56	64	23.5	688.5	40.125	2.58327	1.06547	1.02889	2.30636	0.0465435	0.171911	0.176918	0.0466733	1.746	0.110511	0.466749	0.66796
42902	hsa-miR-185-5p	0.0615445	0.000442128	264.5	296.5	332	351	139.5	101.5	118	102	214	246	241.5	263	13.5	15.5	19	3.5	241.125	12.875	0.669273	0.421053	0.48961	0.760116	0.036961	0.0475825	0.0525225	0.00695134	0.585013	0.0360043	0.268004	0.567373
10936	hsa-miR-130b-3p	0.0584322	2.51266e-06	101	144	182	135	116	91	100.5	109.5	48	93.5	76.5	48	-3	4.5	3.5	1.5	66.5	1.625	0.150117	0.160034	0.155094	0.138728	N/A	0.0138143	0.00967519	0.00297915	0.150993	0.00882287	0.0604274	0.61971
11245	hsa-miR-433-5p	0.0569158	0.0304705	1404	5879	1378.5	1230.5	204	171	239.5	173	1354	5830.5	1286.5	1141.5	104	93.5	155	73	2403.12	106.375	4.23456	9.97946	2.60821	3.29913	0.284736	0.28703	0.428473	0.144985	5.03034	0.286306	0.669149	0.404246
28191	hsa-miR-30e-5p	0.0566406	0.0443662	3725	2489	2409.5	7113	423.5	117	238.5	556.5	3671.5	2434	2299	7026.5	312.5	39	150	458.5	3857.75	240	11.4824	4.16602	4.66092	20.3078	0.855578	0.119724	0.414651	0.910626	10.1543	0.575145	0.743282	0.653925
168819	hsa-miR-200a-3p	0.0537878	0.0381481	2250.5	1552.5	942	3427.5	303.5	131	266	134	2199.5	1501.5	863	3342.5	174	42.5	165.5	29	1976.62	102.75	6.87881	2.56996	1.74962	9.6604	0.476386	0.130468	0.457498	0.0575968	5.2147	0.280487	0.713538	0.775372
169412	hsa-miR-1260a	0.0534211	0.0169482	2463.5	1429.5	6796.5	2977.5	379	188.5	185	306.5	2412.5	1375.5	6696	2878.5	257	105.5	94	207	3340.62	165.875	7.54496	2.3543	13.5753	8.31936	0.703628	0.323868	0.259848	0.411122	7.94847	0.424616	0.577705	0.461754
169420	hsa-miR-193b-5p	0.0509236	0.0311664	98	112	138	103.5	71	77	68	96.5	48	64.5	48	18.5	-20.5	0.5	-14.5	4.5	44.75	-7.5	0.150117	0.110398	0.0973137	0.0534682	N/A	0.00153492	N/A	0.00893744	0.102824	0.00523618	0.387404	0.999655
18739	hsa-miR-186-5p	0.0508599	0.00197299	588	542.5	483	552	104.5	100.5	102.5	146.5	537.5	495.5	392	467	7	24.5	17	48.5	473	24.25	1.681	0.848096	0.794729	1.34971	0.019165	0.0752111	0.0469938	0.0963257	1.16838	0.0594239	0.3624	0.565378
146111	hsa-miR-767-5p	0.0503056	0.00904372	6045	2257	6681	5216	368	312	284.5	362.5	5989.5	2210	6592.5	5131	273	236	196	270.5	4980.75	243.875	18.7318	3.78263	13.3654	14.8295	0.747433	0.724482	0.541811	0.537239	12.6773	0.637741	0.500708	0.178461
168954	hsa-miR-5580-5p	0.0461345	0.049442	550	264.5	1238	265.5	140	93	107.5	112.5	496.5	212	1139.5	176	37	13	15	18	506	20.75	1.55278	0.362858	2.31019	0.508671	0.1013	0.0399079	0.0414651	0.0357498	1.18362	0.0546058	0.776576	0.571791
169402	hsa-miR-625-3p	0.0428972	0.00192292	606.5	1350	1226.5	396	97	133	100.5	124.5	557.5	1302	1133.5	307.5	8.5	56.5	15.5	34	825.125	28.625	1.74355	2.2285	2.29802	0.888728	0.0232717	0.173446	0.0428473	0.0675273	1.7897	0.0767731	0.362805	0.871972
168872	hsa-miR-24-1-5p	0.0426958	0.0222518	497.5	211	373	513.5	110.5	87.5	108	94.5	447	161.5	268.5	433	17	10	23.5	3	327.5	13.375	1.39797	0.276423	0.544349	1.25145	0.0465435	0.0306984	0.064962	0.00595829	0.867546	0.0370405	0.625217	0.67516
148420	hsa-miR-3607-3p	0.0396851	0.0177134	14081	6568.5	10108.5	17401.5	544	470.5	619.5	702.5	14029.5	6515	10007.5	17305.5	425.5	390	520.5	590.5	11964.4	481.625	43.8765	11.151	20.2889	50.0159	1.16496	1.19724	1.43884	1.17279	31.3331	1.24346	0.59299	0.105335
147649	hsa-miR-500a-5p/hsa-miR-500b-5p	0.0364583	0.0161598	359	320.5	281.5	419.5	96	84.5	100	96	311	273	187	335.5	-1	7	15.5	6	276.625	6.875	0.972635	0.467266	0.379118	0.969653	N/A	0.0214889	0.0428473	0.0119166	0.697168	0.0254176	0.456709	0.623001
11182	hsa-miR-98-5p	0.0349547	0.0256946	1788	567	1119.5	1580	202.5	96	124.5	174.5	1736.5	514.5	1013	1491	76.5	8.5	28	65.5	1188.75	44.625	5.43081	0.880616	2.05373	4.30925	0.209446	0.0260936	0.0774015	0.130089	3.1686	0.110758	0.654346	0.706969
169266	hsa-miR-378d	0.0344413	0.00624772	912	759	692	1113	151	133	125	114.5	861	708.5	587	1022.5	21.5	44.5	26	5	794.75	24.25	2.69273	1.21267	1.19007	2.9552	0.0588638	0.136608	0.0718728	0.00993049	2.01267	0.0693187	0.468514	0.752863
168793	hsa-miR-4483	0.033513	0.00023927	151.5	146	242.5	168.5	99.5	82.5	88	92	100.5	97.5	128	85	7	1.5	3	0.5	102.75	3	0.314308	0.166881	0.259503	0.245665	0.019165	0.00460476	0.00829302	0.000993049	0.246589	0.00826395	0.246753	0.950477
45764	hsa-miR-302e	0.0269568	0.0383354	2804	1495.5	862	3308.5	161.5	142.5	134.5	138.5	2747	1446	765.5	3224.5	65	59.5	51.5	44.5	2045.75	55.125	8.59109	2.47497	1.55195	9.31936	0.17796	0.182655	0.142364	0.0883813	5.48434	0.14784	0.735999	0.294442
11022	hsa-miR-221-3p	0.0237621	0.00839069	1305	649	1094.5	1189	157.5	86	126.5	143.5	1253	597	983.5	1099.5	24.5	4.5	30	38.5	983.25	24.375	3.91869	1.02182	1.99392	3.17775	0.0670773	0.0138143	0.0829302	0.0764647	2.52804	0.0600716	0.506052	0.524666
42514	hsa-miR-937-3p	0.0234468	0.0140265	3740.5	2145.5	2716.5	4824.5	223	166	95.5	157.5	3689.5	2093.5	2607.5	4741.5	132.5	87.5	11	69.5	3283	75.125	11.5387	3.58323	5.28637	13.7038	0.362765	0.268611	0.0304077	0.138034	8.52801	0.199954	0.569697	0.729329
147664	hsa-miR-4311	0.00396713	0.0211754	164	178.5	291.5	153	90.5	75.5	85	89.5	115	132	207	66.5	-4	-4	0.5	0.5	130.125	-1.75	0.359656	0.225931	0.419665	0.192197	N/A	N/A	0.00138217	0.000993049	0.299362	0.00118761	0.36073	0.231684

## Sheet: DN vs normal
# Condition pairs: DN vs normal # Fold Change cut-off: 1.5 # P-value cut-off: 0.05 # Column "ID": array ID of the probes, each miRNA always has its unique probe, but some miRNAs may have two different probes. # Column "Name": the name of each miRNA. # Column "Fold change": the ratio of normalized intensities between two conditions (use normalized data, ratio scale). # Column "P-value": T-test res…
Upregulated
DN vs normal 1.5 fold up regulated miRNAs
		Fold change	P-value	ForeGround								ForeGround-BackGround										Normalized										CV-value
ID	Name	DN vs normal	DN vs normal	1	2	3	4	lxy	cpj	zxx	yjh	1	2	3	4	lxy	cpj	zxx	yjh	Mean of normal group	Mean of DN group	1	2	3	4	lxy	cpj	zxx	yjh	Mean of normal group	Mean of DN group	normal group	DN group
146121	hsa-miR-1470	117.892	0.0406298	59	68.5	87	93	614.5	1075.5	738.5	1786.5	8.5	20	-1.5	4.5	564	1010	658.5	1703.5	7.875	984	0.0265833	0.0342319	N/A	0.0130058	1.66249	3.41505	1.34456	5.18175	0.024607	2.90096	0.436875	0.610913
146068	hsa-miR-1915-3p	79.3221	0.00831109	64	244	95.5	98.5	1851	2568.5	2989	5028	13.5	194.5	8	16.5	1806	2516	2913	4946.5	58.125	3045.38	0.0422205	0.332905	0.016219	0.0476879	5.32351	8.50719	5.94793	15.0464	0.109758	8.70625	1.36115	0.510614
147631	hsa-miR-4258	64.6121	0.0450491	86	257.5	155	125.5	1585	3217	3514.5	8374.5	36	210.5	65	45	1539	3161.5	3437	8293.5	89.125	4107.75	0.112588	0.360291	0.131779	0.130058	4.53648	10.6898	7.01787	25.2274	0.183679	11.8679	0.642753	0.780096
169076	hsa-miR-345-3p	45.9209	0.0401191	80.5	69	130	90	380	649	617.5	1546.5	22	16	40	3	335.5	596	539.5	1457.5	20.25	732.125	0.0688038	0.0273855	0.0810948	0.00867052	0.988946	2.01522	1.10158	4.43346	0.0464886	2.1348	0.73375	0.749419
145826	hsa-miR-18b-3p	44.7659	0.019899	72.5	112	118	84	799	1389.5	744.5	1404.5	20	61	17	-2	747	1321.5	661.5	1315.5	24	1011.38	0.0625489	0.104407	0.0344653	N/A	2.20192	4.4683	1.35069	4.00152	0.0671405	3.00561	0.52422	0.49034
148504	hsa-miR-874-5p	44.2092	0.0437343	112.5	238.5	223.5	131.5	1536	2770	2512	6855	61.5	189	114	48	1490	2718.5	2436.5	6771	103.125	3354	0.192338	0.323492	0.23112	0.138728	4.39204	9.19189	4.97499	20.5962	0.221419	9.78878	0.351736	0.76778
147600	hsa-miR-4292	43.3238	0.0181818	70	497	132	104	2186.5	2648	3430	6580.5	20	450	37.5	18.5	2140.5	2593.5	3352	6498	131.5	3646	0.0625489	0.770218	0.0760264	0.0534682	6.30951	8.76923	6.84431	19.7658	0.240565	10.4222	1.46831	0.606203
146042	hsv1-miR-H8-3p	41.6575	0.0109686	113.5	456.5	159	112.5	2340.5	3518.5	3720	6737	62	408	68	27	2295	3465.5	3644	6653.5	141.25	4014.5	0.193901	0.698331	0.137861	0.0780347	6.76492	11.7177	7.44053	20.2388	0.277032	11.5405	1.02812	0.53721
147871	hsa-miR-3180-5p	33.5425	0.0173562	67.5	81.5	117	88.5	312.5	609.5	296.5	419.5	16	26	11.5	1	260	547	214.5	327.5	13.625	337.25	0.0500391	0.0445015	0.0233147	0.00289017	0.766396	1.84954	0.437979	0.996198	0.0301864	1.01253	0.713423	0.595733
169230	hsa-miR-4747-3p	22.3239	0.0298753	77	72	106	86	203.5	541.5	246.5	497	29.5	22.5	16	1	158.5	488	170.5	408.5	17.25	306.375	0.0922596	0.0385109	0.0324379	0.00289017	0.467207	1.65004	0.348137	1.24259	0.0415246	0.926993	0.896586	0.67336
147662	hsv2-miR-H6-5p	20.5247	0.00264582	56.5	58	102.5	85.5	140	82.5	188	180	2	7.5	8	3	92.5	31	109	99.5	5.125	83	0.00625489	0.012837	0.016219	0.00867052	0.27266	0.104818	0.222563	0.302662	0.0109953	0.225676	0.401801	0.385879
169049	hsa-miR-3162-3p	19.1813	0.0363597	74.5	75	104	84.5	225	436.5	328.5	607.5	25	27	15	-2	179.5	384	250	533	16.25	336.625	0.0781861	0.0462131	0.0304105	N/A	0.529108	1.29839	0.510465	1.62129	0.0516032	0.989815	0.471668	0.564321
168639	hsa-miR-4533	19.1294	0.00146945	74	121.5	171.5	126.5	672	1042.5	937.5	714.5	26.5	69.5	70	41.5	625.5	991.5	861.5	629.5	51.875	777	0.0828772	0.118956	0.141916	0.119942	1.84377	3.35249	1.75906	1.91483	0.115923	2.21754	0.210892	0.342411
169120	hsa-miR-4787-3p	16.4667	0.0369361	77.5	85.5	123.5	83	221.5	464.5	312.5	571.5	26	34	18	-9	175	414	234	483.5	17.25	326.625	0.0813135	0.0581943	0.0364927	N/A	0.515844	1.39983	0.477795	1.47072	0.0586668	0.966048	0.382059	0.561891
169074	hsa-miR-3972	14.4974	0.0385214	65	72	117.5	81	119.5	240.5	212	345	13	21.5	10.5	-1	74	191	137	251.5	11	163.375	0.0406568	0.0367993	0.0212874	N/A	0.218128	0.645816	0.279735	0.765019	0.0329145	0.477174	0.311487	0.564123
168653	hsa-miR-3158-5p	14.2182	0.0111429	64	85.5	102.5	102	257.5	155.5	349.5	462	14.5	36.5	13	19	212	103	272.5	381	20.75	242.125	0.0453479	0.0624733	0.0263558	0.0549133	0.624908	0.348267	0.556406	1.15894	0.0472726	0.672129	0.330131	0.513591
169204	hsa-miR-4709-3p	14.136	0.000513263	167.5	426	347.5	195	2154.5	1319	3796.5	2813	117	377.5	261.5	109.5	2097	1245.5	3714	2728	216.375	2446.12	0.365911	0.646128	0.530157	0.316474	6.18128	4.21133	7.58346	8.2981	0.464667	6.56854	0.326215	0.274144
145753	hsa-miR-484	13.5995	0.0248027	84.5	105	128	106	307.5	687	337.5	442	34.5	55	31.5	21	256.5	617.5	253.5	355	35.5	370.625	0.107897	0.0941378	0.0638621	0.0606936	0.75608	2.08791	0.517611	1.07985	0.0816476	1.11036	0.282887	0.622528
168904	hsa-miR-4473	13.2899	7.33839e-08	118	348	265.5	141.5	1370.5	1294.5	1927	1378.5	67	295	151.5	58.5	1324	1244	1848.5	1295.5	143	1428	0.209539	0.504921	0.307146	0.169075	3.90273	4.20626	3.77437	3.94068	0.29767	3.95601	0.50334	0.0458474
147936	kshv-miR-K12-8-5p	12.8584	0.0213978	86	143	190	108	555	976.5	434	535.5	36.5	92	89.5	22	501	904	352.5	457	60	553.625	0.114152	0.157467	0.18145	0.0635838	1.47679	3.05664	0.719755	1.39011	0.129163	1.66082	0.401324	0.596167
17546	hsa-miR-585-3p	11.8092	2.681e-05	54	62	88	85	103	125	146.5	143	3.5	12.5	5.5	3.5	49.5	54	63.5	57.5	6.25	56.125	0.0109461	0.021395	0.0111505	0.0101156	0.14591	0.182587	0.129658	0.174905	0.0134018	0.158265	0.399017	0.156458
168661	hsa-miR-4531	11.68	1.68457e-06	100	342.5	224.5	151	1096	881.5	1745.5	1171.5	49	290.5	118.5	64	1048	823	1664	1083	130.5	1154.5	0.153245	0.497219	0.240243	0.184971	3.08917	2.78276	3.39765	3.2943	0.268919	3.14097	0.581539	0.0862934
169087	hsa-miR-149-3p	11.4754	0.00124724	148.5	344	344.5	182	1108	1709.5	1752.5	2019	94.5	293	253	91	1063	1656	1675.5	1938.5	182.875	1583.25	0.295543	0.501498	0.512924	0.263006	3.13338	5.59932	3.42113	5.89658	0.393243	4.5126	0.336561	0.318313
169411	hsa-miR-205-3p	11.212	0.00197885	90	203	169.5	122.5	722.5	374.5	1302.5	573.5	41	154	64.5	37.5	676.5	322.5	1225.5	489	74.25	678.375	0.128225	0.263586	0.130765	0.108382	1.9941	1.09045	2.5023	1.48745	0.157739	1.76858	0.451823	0.346728
146115	hsa-miR-940	10.6703	0.04889	80	67.5	90.5	99.5	147	261	239.5	436	28	18.5	-2	17.5	103	210.5	166	349	15.5	207.125	0.0875684	0.0316645	N/A	0.050578	0.303611	0.71175	0.338948	1.0616	0.0566037	0.603977	0.502351	0.59042
145977	hsa-miR-1247-5p	10.1575	0.0407914	81	86	111.5	91	165.5	328	223	397	28	35.5	18	-6	119	272.5	147	306	18.875	211.125	0.0875684	0.0607617	0.0364927	N/A	0.350774	0.921386	0.300153	0.930798	0.0616076	0.625778	0.414696	0.555165
46210	hsa-miR-1249	9.59485	0.0429069	89.5	65	86	85.5	124	229	200	326	36.5	14.5	1.5	0	79	177.5	123.5	240.5	13.125	155.125	0.114152	0.0248181	0.00304105	N/A	0.232867	0.600169	0.252169	0.731559	0.047337	0.454191	1.24382	0.551221
169393	hsa-miR-4747-5p	9.26915	8.00633e-07	220	565	538.5	247	2405.5	1870.5	2934.5	2275	169	515	430.5	167	2359	1819.5	2859.5	2199	320.375	2309.25	0.528538	0.881472	0.872783	0.482659	6.95357	6.15216	5.83869	6.68897	0.691363	6.40835	0.311483	0.0788595
169307	hsa-miR-4685-3p	9.01485	0.00426234	110.5	203	188.5	101	425.5	558	544.5	828.5	60	153	83.5	18.5	379.5	507.5	470	745	78.75	525.5	0.187647	0.261874	0.169285	0.0534682	1.11864	1.71598	0.959673	2.26616	0.168069	1.51511	0.513187	0.394194
169013	hsa-miR-5195-5p	8.92176	0.0321557	58	71.5	117.5	66.5	90.5	143	130.5	176	5.5	19.5	9	-20	42	90	52	93.5	3.5	69.375	0.0172009	0.0333761	0.0182463	N/A	0.123803	0.304311	0.106177	0.284411	0.0229411	0.204675	0.394578	0.508744
148156	hsa-miR-3686	8.73646	0.034383	130.5	261.5	216.5	564	2590.5	567	3927.5	981.5	81	214	128	481.5	2545	512.5	3851.5	900.5	226.125	1952.38	0.253323	0.366282	0.259503	1.39162	7.50184	1.73288	7.86422	2.73916	0.567682	4.95953	0.971907	0.640182
147864	hsv2-miR-H24	8.65305	0.0285161	96.5	106.5	162	104.5	191.5	465.5	254.5	413.5	41.5	48.5	59	10	143.5	406	176.5	319	39.75	261.25	0.129789	0.0830124	0.119615	0.0289017	0.422992	1.37278	0.360388	0.970342	0.0903295	0.781626	0.50496	0.614077
168648	hsa-miR-4687-5p	8.46407	0.0496595	207.5	171.5	294	111	439	884	556.5	1617	155.5	119	195	13.5	391	820	475.5	1519	120.75	801.375	0.486317	0.20368	0.395337	0.0390173	1.15254	2.77261	0.970904	4.62053	0.281088	2.37915	0.710816	0.71439
145933	hsa-miR-652-5p	8.20603	0.000928154	68	77.5	101.5	90	102	128.5	240	188.5	14	30.5	12.5	3	56.5	75	164	102.5	15	99.5	0.0437842	0.0522037	0.0253421	0.00867052	0.166544	0.253593	0.334865	0.311787	0.0325001	0.266697	0.598391	0.281279
169221	hsa-miR-4748	7.61812	0.0276506	82.5	61	123	96.5	122	100.5	234	293	21	11	31.5	9	78	48.5	157.5	201.5	18.125	121.375	0.0656763	0.0188276	0.0638621	0.0260116	0.229919	0.16399	0.321593	0.612928	0.0435944	0.332107	0.565141	0.596357
169316	hsa-miR-3976	7.58052	5.58654e-05	224	554	456.5	350.5	1724	1452.5	3404.5	1941.5	174	503	361	266	1672.5	1383	3319	1855.5	326	2057.5	0.544175	0.860933	0.73188	0.768786	4.92999	4.67625	6.77693	5.64411	0.726444	5.50682	0.183195	0.17082
29575	hsa-miR-32-3p	7.47051	0.0184839	193	511	342	278.5	1142.5	520	3135	2175.5	143.5	464.5	255	197.5	1096.5	467.5	3058.5	2091	265.125	1678.38	0.448788	0.795036	0.516979	0.570809	3.23213	1.58073	6.24502	6.36046	0.582903	4.35458	0.257294	0.5394
168870	hsa-miR-1246	7.21745	0.00506	564	2794.5	2182.5	1307.5	8791.5	10802.5	13478	4028	516	2746	2080.5	1221.5	8744.5	10752	13402.5	3943.5	1641	9210.62	1.61376	4.70004	4.21794	3.53035	25.776	36.355	27.366	11.9954	3.51552	25.3731	0.38562	0.39654
168978	hsa-miR-371b-5p	7.07866	0.00563837	493.5	1255	2237	1251	5346.5	9195	6310	6643	445.5	1209	2150.5	1166.5	5301.5	9142	6235	6564.5	1242.88	6810.75	1.39328	2.06932	4.35986	3.37139	15.6271	30.9112	12.731	19.9681	2.79846	19.8094	0.473723	0.402661
169183	hsa-miR-4644	6.95218	0.00335493	237	559	633.5	426.5	2386	1852.5	4173.5	1101.5	189	507.5	522.5	343.5	2339.5	1802.5	4085	1013.5	390.625	2310.12	0.591087	0.868635	1.0593	0.992775	6.89609	6.09467	8.34099	3.08289	0.877949	6.10366	0.235688	0.36339
169218	hsa-miR-5189-5p	6.941	0.00729231	83	66.5	139.5	99.5	146.5	275.5	250	263.5	32.5	20.5	49	16	101.5	223	172	182.5	29.5	169.75	0.101642	0.0350877	0.0993411	0.0462428	0.299189	0.754015	0.3512	0.555133	0.0705784	0.489884	0.49381	0.424309
146010	hsa-miR-2116-5p	6.83268	3.32471e-05	120	458.5	237.5	144	724.5	787	1110	901	64.5	405.5	130	58.5	678.5	736.5	1032	815	164.625	815.5	0.20172	0.694052	0.263558	0.169075	2	2.49028	2.1072	2.47909	0.332101	2.26914	0.736103	0.111384
168637	hsa-miR-3940-5p	6.6814	0.0101863	791	1286.5	1557.5	671.5	2649	6780.5	5532	6367.5	738.5	1236.5	1458	586.5	2598.5	6724	5453	6285	1004.88	5265.12	2.30962	2.11639	2.9559	1.69509	7.65954	22.7354	11.1343	19.1179	2.26925	15.1618	0.231253	0.45935
168564	hsa-miR-548at-5p	6.56685	0.0190565	62.5	104	100.5	76	143	216	184.5	198	12	55	14	-10	98	163.5	106.5	112.5	17.75	120.125	0.0375293	0.0941378	0.0283832	N/A	0.288873	0.552832	0.217458	0.342205	0.0533501	0.350342	0.667627	0.412007
27545	hsa-miR-373-5p	6.53772	0.0398674	66	80	120	84	122.5	223.5	178.5	134	17.5	33	33	1	76	171	102.5	56.5	21.125	101.5	0.0547303	0.0564827	0.0669032	0.00289017	0.224024	0.578191	0.20929	0.171863	0.0452516	0.295842	0.635283	0.640574
42528	hsa-miR-296-3p	6.43242	0.00549682	72	94	133	87	215.5	165.5	185.5	159	17	45	33	4	168.5	114.5	109	77.5	24.75	117.375	0.0531665	0.0770218	0.0669032	0.0115607	0.496684	0.387151	0.222563	0.235741	0.0521631	0.335535	0.551723	0.389935
168638	hsa-miR-4530	6.42962	0.000906874	174	472.5	582.5	219.5	1203.5	1379.5	1471	1808	124	421	491	128.5	1149.5	1317	1394.5	1718	291.125	1394.75	0.387803	0.720582	0.995438	0.371387	3.38836	4.45309	2.84737	5.22586	0.618803	3.97867	0.481916	0.26792
17328	ebv-miR-BART8-3p	6.18741	0.00764906	80	88	117	101	164	249.5	202	203.5	29.5	41	26	18.5	118.5	197	126	128	28.75	142.375	0.0922596	0.0701754	0.0527116	0.0534682	0.3493	0.666103	0.257274	0.389354	0.0671537	0.415508	0.276632	0.423522
169358	hsa-miR-4417	6.18462	0.00355514	101	149.5	211.5	97	213.5	333	521.5	496.5	48.5	95.5	121.5	5.5	167	275	443	409	67.75	323.5	0.151681	0.163457	0.246325	0.015896	0.492262	0.929839	0.904543	1.24411	0.14434	0.892688	0.661119	0.345488
169009	hsa-miR-548ap-5p/hsa-miR-548j-5p	6.15016	0.0164808	132	170	286.5	198.5	481	899	496.5	712	78	116	169	116	437	848.5	418	618	119.75	580.375	0.243941	0.198545	0.342625	0.33526	1.28814	2.86898	0.853497	1.87985	0.280093	1.72261	0.251702	0.506413
148068	hsa-miR-758-5p	5.77692	0.0118231	71	142	147	107	226.5	184.5	451	155.5	21	84	35	21	180.5	134.5	374.5	72	40.25	190.375	0.0656763	0.143774	0.0709579	0.0606936	0.532056	0.454776	0.764676	0.219011	0.0852755	0.49263	0.459963	0.456715
148057	hsa-miR-186-3p	5.45848	0.00935081	95	328	127.5	103.5	340.5	448.5	343.5	532.5	45	278	35.5	17	288.5	380.5	259.5	447	93.875	343.875	0.140735	0.475824	0.0719716	0.0491329	0.850405	1.28656	0.529862	1.3597	0.184416	1.00663	1.07439	0.386764
32946	hsa-miR-486-5p	5.33282	0.022032	81	165	131.5	112.5	152.5	278	226.5	360.5	32	116.5	32	16	107	221	144.5	273.5	49.125	186.5	0.100078	0.199401	0.0648758	0.0462428	0.315402	0.747253	0.295048	0.831939	0.102649	0.547411	0.664928	0.514976
46500	hsa-miR-520g-3p/hsa-miR-520h	5.28997	0.00111677	58	62	102	99.5	106.5	105.5	123.5	121.5	9	15	6.5	14	58.5	52	49	39.5	11.125	49.75	0.028147	0.0256739	0.0131779	0.0404624	0.172439	0.175824	0.100051	0.120152	0.0268653	0.142117	0.416323	0.266632
169188	hsa-miR-4443	5.1862	0.0026979	2232.5	3545	1210.5	1342	5180.5	6850.5	12255	11213.5	2181	3492.5	1103	1254.5	5131	6793.5	12175.5	11119	2007.75	8804.75	6.82095	5.97775	2.23619	3.62572	15.1245	22.9704	24.8606	33.8221	4.66515	24.1944	0.452194	0.317383
169238	hsa-miR-4654	5.03158	0.000381359	108	143.5	273	139.5	505	336	594.5	364	56.5	90.5	168.5	54	455	279	513.5	276	92.375	380.875	0.176701	0.154899	0.341612	0.156069	1.34119	0.943364	1.04849	0.839544	0.20732	1.04315	0.434525	0.20729
168776	hsa-miR-4795-3p	4.94767	0.0413784	263	508	340	355	302	1027.5	2905	1271	212.5	456.5	232	272	253.5	963	2824.5	1183.5	293.25	1306.12	0.664582	0.781344	0.47035	0.786127	0.747237	3.25613	5.76723	3.6	0.675601	3.34265	0.218956	0.615252
169313	hsa-miR-4800-3p	4.91732	0.000736464	1228.5	2427	2917.5	1487.5	5084	7447	9737	8839	1178	2375	2826.5	1401.5	5034	7391	9660.5	8760	1945.25	7711.38	3.68413	4.06504	5.73036	4.05058	14.8386	24.9907	19.7254	26.6464	4.38253	21.5503	0.208939	0.248713
169031	hsa-miR-4726-5p	4.75495	0.00410142	369	310	395.5	755	1155.5	1089.5	3022.5	2053.5	309.5	259.5	303	666	1111.5	1037.5	2945.5	1969	384.5	1765.88	0.967944	0.444159	0.614293	1.92486	3.27634	3.50803	6.01429	5.98935	0.987813	4.69701	0.669859	0.321412
17566	hsa-miR-629-3p	4.72964	0.0195607	72	134	126	89.5	185.5	225.5	214.5	135	20.5	85	32.5	2	133	152.5	131	51	35	116.875	0.0641126	0.145486	0.0658895	0.00578035	0.392041	0.515638	0.267483	0.155133	0.070317	0.332574	0.815854	0.468306
17631	hcmv-miR-UL22A-5p	4.6364	0.0246354	69.5	77.5	121	83.5	108.5	138	71.5	81.5	19.5	26.5	15	-2.5	54.5	77.5	-7	-3.5	14.625	30.375	0.0609851	0.0453573	0.0304105	N/A	0.160648	0.262046	N/A	N/A	0.0455843	0.211347	0.335391	0.339246
169298	hsa-miR-4433-5p	4.57772	0.0382299	81.5	73	126.5	88	82.5	138.5	132	193	32	23	15	6.5	36.5	89	56	112	19.125	73.375	0.100078	0.0393667	0.0304105	0.0187861	0.10759	0.30093	0.114344	0.340684	0.0471604	0.215887	0.769092	0.566335
169305	hsa-miR-4455	4.54335	0.00399921	232	1116.5	800	384	2013.5	897.5	3479.5	2022.5	183.5	1069	719	301	1965	841	3400.5	1945	568.125	2037.88	0.573886	1.8297	1.45768	0.869942	5.79219	2.84362	6.94334	5.91635	1.1828	5.37387	0.478929	0.328248
169028	hsa-miR-4708-3p	4.54176	0.00727057	797.5	2713.5	3241.5	2115	6003	7955	6080.5	10085.5	747.5	2662.5	3147	2026	5947.5	7890	6001.5	10001.5	2145.75	7460.12	2.33776	4.55712	6.38013	5.85549	17.5313	26.6779	12.2542	30.4228	4.78263	21.7216	0.37658	0.382844
169050	hsa-miR-4787-5p	4.50518	0.00517574	2338	5601.5	7192.5	3517	11803	18981	14664.5	18422	2280	5541.5	7076	3433	11757	18931.5	14580	18327	4582.62	15898.9	7.13057	9.48481	14.3457	9.92197	34.6559	64.0118	29.7703	55.7475	10.2208	46.0464	0.294579	0.357186
148666	hsa-miR-938	4.2324	0.0114784	78	98	115.5	99.5	122	171	73	77.5	29	48	19.5	13.5	67.5	98.5	-6.5	-9.5	27.5	37.5	0.0906959	0.0821566	0.0395337	0.0390173	0.198968	0.333052	N/A	N/A	0.0628509	0.26601	0.436678	0.35642
17327	hsa-miR-630	4.13146	0.00053751	137.5	441	147	128.5	433.5	412	734.5	467.5	86	394	52	47	389.5	359.5	662	387.5	144.75	449.625	0.26896	0.674369	0.105423	0.135838	1.14812	1.21555	1.35171	1.17871	0.296148	1.22352	0.884551	0.0733904
42533	hiv1-miR-H1	3.93629	0.0210241	56.5	65	113	84.5	82.5	112	83.5	69	6.5	14	17.5	-4.5	28	37.5	-1.5	-16.5	8.375	11.875	0.0203284	0.0239623	0.035479	N/A	0.082535	0.126796	N/A	N/A	0.0265899	0.104666	0.297469	0.299023
168998	hsa-miR-4508	3.84918	0.00903688	109	140	206.5	121	160.5	322.5	349.5	293.5	58	86.5	98.5	32	112	261.5	269.5	206.5	68.75	212.375	0.181392	0.148053	0.199696	0.0924855	0.33014	0.884193	0.550281	0.628137	0.155407	0.598188	0.302955	0.382236
169341	hsa-miR-4632-3p	3.77523	0.0158003	248	509.5	918.5	202.5	727	1169	1178	1638.5	198.5	458.5	811.5	115	681	1119	1102.5	1555	395.875	1114.38	0.620797	0.784767	1.64521	0.33237	2.00737	3.7836	2.25115	4.73004	0.845786	3.19304	0.667789	0.404481
168899	hsa-miR-1285-5p	3.72727	0.00562689	84.5	138	154	97.5	216	222.5	224.5	175	34.5	88.5	66.5	11	164.5	156	144	92.5	50.125	139.25	0.107897	0.151476	0.13482	0.0317919	0.484893	0.527473	0.294028	0.281369	0.106496	0.396941	0.497113	0.321053
13137	hsa-miR-518e-5p/hsa-miR-519a-5p/hsa-miR-519b-5p/hsa-miR-519c-5p/hsa-miR-522-5p/hsa-miR-523-5p	3.70915	0.0261764	404	658	887	260	937	900	1769.5	2294	352.5	608.5	774.5	177.5	890.5	849.5	1692	2211.5	478.25	1410.88	1.10242	1.04151	1.5702	0.513006	2.62491	2.87236	3.45482	6.727	1.05678	3.91977	0.40942	0.485626
169081	hsa-miR-4707-3p	3.60584	0.0320438	90	94.5	160.5	96.5	117.5	179	166.5	261	43	48	65	10.5	73	125.5	90.5	178	41.625	116.75	0.13448	0.0821566	0.131779	0.0303468	0.215181	0.424345	0.184788	0.541445	0.0946906	0.34144	0.519374	0.499773
168972	hsa-miR-5004-3p	3.60427	0.0160464	83.5	109.5	124.5	100	203.5	119.5	190.5	154.5	34.5	57	32	12.5	152	58	114.5	74.5	34	99.75	0.107897	0.097561	0.0648758	0.0361272	0.448047	0.196112	0.233793	0.226616	0.0766152	0.276142	0.425908	0.419212
169168	hsa-miR-5580-3p	3.47216	0.016784	88	91.5	98	82	102.5	96	210	163.5	33	41	2.5	-5	58.5	43	132	78.5	17.875	78	0.103206	0.0701754	0.00506842	N/A	0.172439	0.145393	0.269525	0.238783	0.0594832	0.206535	0.839476	0.27826
169096	hsa-miR-4804-3p	3.42414	0.0109546	107.5	194	227	134.5	335	341.5	270.5	259	57	144.5	116	48	283	285.5	192	179.5	91.375	235	0.178264	0.247326	0.235175	0.138728	0.834193	0.965342	0.392037	0.546008	0.199873	0.684395	0.253531	0.382879
148261	hsa-miR-208a-5p	3.37182	0.0241611	158	408.5	152.5	131.5	480.5	485.5	326	362.5	106.5	357.5	57.5	43.5	425	416	247	276	141.25	341	0.333073	0.611896	0.116574	0.125723	1.25276	1.40659	0.504339	0.839544	0.296816	1.00081	0.783751	0.408175
169123	hsa-miR-3184-3p	3.35602	0.0119821	68.5	172	226.5	93	207	210	228	302	19.5	125.5	141.5	10	161	156.5	150	222	74.125	172.375	0.0609851	0.214805	0.286873	0.0289017	0.474576	0.529163	0.306279	0.675285	0.147891	0.496326	0.832768	0.307097
146158	hsa-miR-3202	3.34734	0.000743583	523.5	636	1323	432	1909.5	1540	2857.5	1321.5	474.5	584	1220	348.5	1863.5	1490	2781.5	1234	656.75	1842.25	1.48397	0.999572	2.47339	1.00723	5.493	5.03804	5.67943	3.75361	1.49104	4.99102	0.464765	0.173874
168919	hsa-miR-4456	3.25682	0.0234202	1158.5	3744	2777	1546	3110	3207.5	9654.5	7969	1102.5	3692	2673	1459	3061	3153	9577.5	7874.5	2231.62	5916.5	3.44801	6.31921	5.41916	4.21676	9.02284	10.661	19.5559	23.9529	4.85079	15.7982	0.262095	0.451916
28047	hsa-miR-890	3.22984	0.00731421	216.5	223.5	244	169	360	280	578.5	604	166	173.5	132	85.5	313	230	498.5	519.5	139.25	390.25	0.519156	0.296962	0.267613	0.24711	0.922623	0.777684	1.01787	1.58023	0.33271	1.0746	0.378616	0.326868
169193	hsa-miR-4725-5p	3.2094	0.0113927	83	99.5	133	113	149	127.5	257	138	31	47	37	23	102.5	65.5	177	45.5	34.5	97.625	0.0969507	0.080445	0.0750127	0.066474	0.302137	0.221471	0.361409	0.138403	0.0797206	0.255855	0.161135	0.379349
145798	hsa-miR-142-5p	3.19464	0.0327284	75.5	132	124	145.5	203	114.5	204.5	77	24	83	12	51	157	65	122	-14.5	42.5	82.375	0.0750586	0.142062	0.0243284	0.147399	0.462786	0.21978	0.249107	N/A	0.0972121	0.310557	0.603717	0.427123
168704	hsa-miR-506-5p	3.16817	0.0155148	84.5	121.5	173	103	206.5	121.5	241	156	30.5	73.5	57	21	163.5	72.5	164.5	64.5	45.5	116.25	0.095387	0.125802	0.11556	0.0606936	0.481945	0.245139	0.335886	0.196198	0.0993608	0.314792	0.288931	0.398889
169381	hsa-miR-4421	3.09402	5.26811e-05	309	986.5	583.5	349	1147.5	979	1795.5	1107.5	260	938.5	495	262.5	1097.5	913	1712.5	1025.5	489	1187.12	0.813135	1.60633	1.00355	0.758671	3.23508	3.08707	3.49668	3.11939	1.04542	3.23455	0.371522	0.0574869
42703	hsa-miR-490-3p	3.02269	0.00239748	133.5	162.5	262	124	274.5	197	495.5	311.5	80	111.5	166.5	39	230	142.5	418.5	223.5	99.25	253.625	0.250195	0.190843	0.337557	0.112717	0.677966	0.481826	0.854518	0.679848	0.222828	0.673539	0.426214	0.226088
169189	hsa-miR-4795-5p	2.95564	0.00251189	106	185.5	507.5	185	439	376.5	634.5	414.5	55.5	137.5	391	99.5	393	326.5	557.5	329	170.875	401.5	0.173573	0.235344	0.792701	0.287572	1.15844	1.10397	1.13834	1.00076	0.372298	1.10038	0.763141	0.063719
168846	hsa-miR-1273f	2.87225	0.038059	102	163	176.5	102	273	131.5	316	163	53.5	115.5	88	16.5	228	80	242.5	85.5	68.375	159	0.167318	0.197689	0.178409	0.0476879	0.672071	0.270499	0.495151	0.260076	0.147776	0.424449	0.459446	0.46534
42694	hsa-miR-485-3p	2.75295	0.0353999	106	323.5	210	113	402	187	318.5	310	57	276.5	121.5	31	357.5	134	242.5	235.5	121.5	242.375	0.178264	0.473256	0.246325	0.0895954	1.0538	0.453085	0.495151	0.71635	0.24686	0.679595	0.664364	0.404499
168595	hsa-miR-1185-2-3p	2.72645	0.0375142	172	199.5	183	145	183.5	276.5	308	442.5	122.5	150	93	57.5	137.5	224	230.5	354.5	105.75	236.625	0.383112	0.256739	0.188545	0.166185	0.405306	0.757396	0.470648	1.07833	0.248645	0.677919	0.392398	0.453796
169170	hsa-miR-4472	2.72477	0.010421	260.5	391	321	179.5	559.5	560.5	433	529.5	202	341.5	231.5	91	515	507.5	356.5	443	216.5	455.5	0.631744	0.58451	0.469336	0.263006	1.51805	1.71598	0.727922	1.34753	0.487149	1.32737	0.337187	0.321728
17358	ebv-miR-BART16	2.71904	0.0233284	111.5	125	142.5	118.5	157.5	105	309	179	56.5	75	24.5	35.5	112.5	54.5	227.5	86.5	47.875	120.25	0.176701	0.12837	0.0496706	0.102601	0.331614	0.184277	0.464523	0.263118	0.114335	0.310883	0.462959	0.382161
147667	hsa-miR-3182	2.70382	0.034832	109.5	622	106.5	195	422.5	259.5	651	440	59.5	573	7.5	112	376.5	208.5	574	356.5	188	378.875	0.186083	0.980745	0.0152053	0.323699	1.1098	0.704987	1.17203	1.08441	0.376433	1.01781	1.12151	0.208064
168557	hsa-miR-4777-5p	2.60766	0.0145638	237.5	370.5	243.5	434.5	739.5	443.5	1077	440.5	187.5	321.5	147	349.5	683.5	370	992.5	356	251.375	600.5	0.586396	0.550278	0.298023	1.01012	2.01474	1.25106	2.02654	1.08289	0.611203	1.59381	0.483084	0.312238
169024	hsa-miR-3960	2.55888	0.0101374	1937	5389	8344.5	3644.5	7855.5	10625.5	9170.5	10070.5	1886.5	5338	8252.5	3560	7801	10554.5	9089.5	9986	4759.25	9357.75	5.89992	9.1365	16.7309	10.289	22.9948	35.6872	18.5595	30.3757	10.5141	26.9043	0.431985	0.283159
145846	hsa-let-7e-5p	2.53906	0.000571102	954	1478	758.5	1440.5	2300	1818.5	3362.5	2546	904	1429	674.5	1357.5	2254	1764.5	3287.5	2465.5	1091.25	2442.88	2.82721	2.44587	1.36746	3.92341	6.64407	5.96619	6.71261	7.49962	2.64099	6.70562	0.399481	0.0935689
168727	hsa-miR-4426	2.51704	0.000192362	164.5	333.5	273	186	380.5	345	576	339	114	286	182.5	97	335	291	498.5	255.5	169.875	345	0.356529	0.489516	0.369995	0.280347	0.987472	0.983939	1.01787	0.777186	0.374097	0.941616	0.231169	0.117535
168911	hsa-miR-4682	2.42043	0.00144904	103	173.5	140	139	200	140	275	222	56	127	55.5	54	155	87.5	199	145	73.125	146.625	0.175137	0.217373	0.112519	0.156069	0.45689	0.295858	0.40633	0.441065	0.165274	0.400036	0.263259	0.181462
168640	hsa-miR-4475	2.22516	0.0462363	203	252.5	212.5	232.5	496.5	250.5	432	270.5	145.5	202	121.5	149	452.5	199	356.5	182	154.5	297.5	0.455043	0.345742	0.246325	0.430636	1.33382	0.672866	0.727922	0.553612	0.369437	0.822056	0.255799	0.424362
169035	hsa-miR-4658	2.20877	0.0182747	128	328.5	247.5	112	299	192.5	422	282	78.5	281	160	26.5	250	131.5	340	202	136.5	230.875	0.245504	0.480958	0.324379	0.0765896	0.73692	0.444632	0.694232	0.614449	0.281858	0.622558	0.596867	0.207243
46788	hsa-miR-1299	2.18293	0.0130769	118	220	179	139.5	236	146.5	323.5	217.5	63.5	165	74.5	52	183.5	83.5	245.5	126	88.75	159.625	0.198593	0.282413	0.151039	0.150289	0.540899	0.282333	0.501276	0.38327	0.195584	0.426945	0.317718	0.274919
169285	hsa-miR-4467	2.16571	0.0491854	1386.5	2967.5	3798.5	1849.5	3471.5	5686	3917.5	3429	1332.5	2920.5	3704.5	1765.5	3426	5633.5	3840	3346.5	2430.75	4061.5	4.16732	4.99872	7.51039	5.1026	10.0987	19.0482	7.84074	10.1795	5.44476	11.7918	0.264345	0.420425
42749	hsa-miR-659-3p	2.1217	0.0182472	134.5	179.5	166	163.5	240.5	225	249.5	183	79.5	127.5	68.5	75	188.5	162	172	95.5	87.625	154.5	0.248632	0.218228	0.138875	0.216763	0.555637	0.54776	0.3512	0.290494	0.205625	0.436273	0.2279	0.310826
17953	hsa-miR-183-3p	2.0285	0.027719	154.5	404.5	187.5	175	313.5	241.5	505	271.5	101.5	353.5	89	86	258	167	422.5	182	157.5	257.375	0.317435	0.605049	0.180436	0.248555	0.760501	0.564666	0.862685	0.553612	0.337869	0.685366	0.552566	0.221303
168805	hsa-miR-4478	2.0125	0.00350358	285.5	380.5	572.5	327	634.5	419.5	884.5	529.5	233.5	329.5	473.5	225.5	585	342	804.5	435.5	315.5	541.75	0.730258	0.563971	0.959959	0.651734	1.72439	1.15638	1.64267	1.32471	0.726481	1.46204	0.233766	0.182568
145745	hsa-miR-335-3p	1.92039	0.0115433	1035.5	929.5	1543.5	740	1571.5	1094.5	2154.5	1978	983	878	1439.5	647	1525.5	1041	2077	1883	986.875	1631.62	3.07428	1.50278	2.9184	1.86994	4.49668	3.51986	4.24094	5.72776	2.34135	4.49631	0.330428	0.204448
147947	hsa-miR-4308	1.8987	0.0122857	497	954	1018.5	259	960	664	1228.5	1039	445.5	901.5	895	176.5	913.5	614	1146.5	946.5	604.625	905.125	1.39328	1.543	1.8145	0.510116	2.6927	2.07608	2.34099	2.87909	1.31522	2.49722	0.429085	0.143604
13132	hsa-miR-519e-5p	1.82567	0.0289952	476.5	700	813	448	621.5	715	1004	1157	426	648.5	715	363.5	572.5	654.5	923	1064.5	538.25	803.625	1.33229	1.10997	1.44957	1.05058	1.68755	2.21302	1.88464	3.23802	1.2356	2.25581	0.151517	0.305767
168852	hsa-miR-4764-5p	1.64094	0.0451422	175.5	319	316.5	170	305.5	187.5	448.5	266.5	126.5	270	222	75	259	131	367	179.5	173.375	234.125	0.395622	0.462131	0.450076	0.216763	0.763449	0.442942	0.749362	0.546008	0.381148	0.62544	0.297378	0.251144
169228	hsa-miR-4698	1.616	0.0146933	311	263	405.5	344.5	372.5	404	623	380	263	216.5	321	258.5	326	351.5	548	302	264.75	381.875	0.822518	0.370561	0.650786	0.74711	0.960943	1.1885	1.11894	0.918631	0.647743	1.04675	0.305218	0.122196
168882	hsa-miR-664b-3p	1.54851	0.00390625	811.5	1529.5	1604	1189.5	1375.5	1193.5	2271	1740.5	762.5	1482.5	1516.5	1096	1329.5	1141	2192.5	1655	1214.38	1579.5	2.38468	2.53744	3.07451	3.16763	3.91894	3.85799	4.47677	5.03422	2.79106	4.32198	0.139013	0.12736
Downregulated
DN vs normal 1.5 fold down regulated miRNAs
		Fold change	P-value	ForeGround								ForeGround-BackGround										Normalized										CV-value
ID	Name	DN vs normal	DN vs normal	1	2	3	4	lxy	cpj	zxx	yjh	1	2	3	4	lxy	cpj	zxx	yjh	Mean of normal group	Mean of DN group	1	2	3	4	lxy	cpj	zxx	yjh	Mean of normal group	Mean of DN group	normal group	DN group
169272	hsa-miR-4419b	0.623635	0.00297035	1109	1974.5	1880.5	1352	733	559.5	1094	1038	1058.5	1923.5	1780	1266	683.5	497.5	1016.5	946	1507	785.875	3.3104	3.29226	3.60872	3.65896	2.01474	1.68216	2.07555	2.87757	3.46758	2.1625	0.055719	0.234494
42502	hsa-miR-204-3p	0.608975	0.00603979	544.5	895	1107.5	751	341	410	565.5	471	492	844	1004	658.5	291	359	484.5	379.5	749.625	378.5	1.5387	1.44459	2.03548	1.90318	0.857775	1.21386	0.98928	1.15437	1.73049	1.05382	0.16391	0.153327
168857	hsa-miR-2392	0.580505	0.0244271	97	153.5	203	140	93.5	77.5	110	83.5	48	104	101.5	56.5	48	28	33	-1.5	77.5	26.875	0.150117	0.178006	0.205778	0.163295	0.141489	0.0946746	0.0673813	N/A	0.174299	0.101181	0.136996	0.37042
42591	hsa-miR-634	0.543862	0.0467519	398	444.5	594	330	136	206.5	227	349	345	393	500.5	243.5	91.5	154.5	150.5	259	370.5	163.875	1.07897	0.672657	1.0147	0.703757	0.269713	0.522401	0.3073	0.787833	0.86752	0.471811	0.241025	0.505039
145678	hsa-miR-150-5p	0.523075	0.0362678	381	422.5	466	236.5	191	128.5	229.5	241.5	317	371.5	373.5	151	147	78.5	154	152	303.25	132.875	0.9914	0.635858	0.757223	0.436416	0.433309	0.265427	0.314446	0.462357	0.705224	0.368885	0.329175	0.255046
147739	hsa-miR-3161	0.511132	0.033834	315	608.5	342	266	211	175.5	278.5	148	260.5	559	253	178.5	158.5	108	196.5	65	312.75	132	0.814699	0.956782	0.512924	0.515896	0.467207	0.365173	0.401225	0.197719	0.700075	0.357831	0.317251	0.320817
147790	hsv2-miR-H7-3p	0.510244	0.0455046	966.5	1752.5	1592	449.5	487.5	435.5	576	546.5	917	1706.5	1504	366	443	382.5	499	470.5	1123.38	448.75	2.86787	2.92084	3.04916	1.0578	1.30582	1.29332	1.01889	1.43118	2.47392	1.2623	0.38285	0.13769
145675	hsa-miR-501-5p	0.494133	0.00481664	207.5	344.5	302.5	203	111	107	148.5	187	151	292.5	196	116.5	67	57	73	100	189	74.25	0.472244	0.500642	0.397364	0.336705	0.197494	0.19273	0.149056	0.304183	0.426739	0.210866	0.173794	0.312614
148495	hsa-miR-3915	0.485881	0.0426574	303	279	523.5	395	231	131.5	299.5	144.5	250.5	224	427	296.5	183.5	76.5	221.5	50	299.5	132.875	0.783425	0.383398	0.865687	0.856936	0.540899	0.258664	0.452272	0.152091	0.722361	0.350982	0.31697	0.505429
169182	hsa-miR-4728-3p	0.473615	0.0268713	402	569.5	762.5	275	195.5	193.5	263	265	347	520	675.5	190	151.5	140	184.5	180	433.125	164	1.08522	0.89003	1.36949	0.549133	0.446573	0.473373	0.376723	0.547529	0.973468	0.461049	0.35404	0.153118
168796	hsa-miR-3664-3p	0.472232	0.0300232	95.5	126	100.5	128.5	86.5	73.5	101	79	44.5	74.5	-3	40.5	33.5	10.5	23	-5.5	39.125	15.375	0.139171	0.127514	N/A	0.117052	0.0987472	0.035503	0.0469627	N/A	0.127912	0.0604043	0.0865044	0.557852
147706	hsa-miR-4255	0.47092	0.0347001	149	318.5	345	187	108	151.5	120	134	100.5	269	227.5	104	63.5	103	40	35	175.25	60.375	0.314308	0.460419	0.461227	0.300578	0.187178	0.348267	0.0816743	0.106464	0.384133	0.180896	0.230992	0.665188
29490	hsa-miR-7-5p	0.45555	0.0400496	156	176.5	209.5	150	126	89	147.5	89.5	106.5	124	116.5	65	69.5	21	68.5	8.5	103	41.875	0.333073	0.212238	0.236189	0.187861	0.204864	0.0710059	0.139867	0.0258555	0.24234	0.110398	0.262543	0.711152
148049	hsa-miR-3924	0.453622	0.042965	404	436.5	630.5	248	157.5	105.5	331.5	249	356	389	541	163.5	111	52	252.5	164.5	362.375	145	1.11337	0.665811	1.09681	0.472543	0.327192	0.175824	0.515569	0.50038	0.837133	0.379741	0.381519	0.422836
147604	hsa-miR-4285	0.434034	0.046553	244	638	900	396	254	232	242	154.5	190	584.5	781	310.5	208	181	165	68	466.5	155.5	0.594214	1.00043	1.58338	0.897399	0.613117	0.612003	0.336907	0.206844	1.01885	0.442218	0.406302	0.460714
168965	hsa-miR-4765	0.418875	0.0178842	89.5	103.5	148.5	128.5	64	48.5	94.5	67	38.5	53.5	44.5	45.5	18	-2.5	18.5	-17	45.5	4.25	0.120407	0.0915704	0.0902179	0.131503	0.0530582	N/A	0.0377744	N/A	0.108424	0.0454163	0.19138	0.237961
42522	ebv-miR-BART19-3p	0.412715	0.0175514	602	1614	1432	740.5	151.5	471	304.5	594.5	552.5	1561.5	1332	650	104	417	228	501	1024	312.5	1.72791	2.67266	2.70046	1.87861	0.306559	1.40997	0.465544	1.52395	2.24491	0.926508	0.22887	0.679061
27740	hsa-miR-574-5p	0.408673	0.0358836	197.5	346	277.5	165.5	126	77.5	200.5	108.5	151	291	165	75.5	81	29	122	12	170.625	61	0.472244	0.498074	0.334516	0.218208	0.238762	0.0980558	0.249107	0.0365019	0.380761	0.155607	0.3414	0.675595
17854	hsa-miR-106b-3p	0.401157	0.00913497	145.5	152.5	284	176	86	79.5	122	130.5	95.5	106	191.5	94	41	26	46.5	50.5	121.75	41	0.298671	0.181429	0.388241	0.271676	0.120855	0.0879121	0.0949464	0.153612	0.285004	0.114331	0.298757	0.26041
169167	hsa-miR-4451	0.395554	0.0361907	609.5	365	597.5	524.5	213	207	318	177	546.5	307.5	503	437.5	169	157	242	87	448.625	163.75	1.70915	0.526316	1.01977	1.26445	0.498158	0.530854	0.49413	0.264639	1.12992	0.446945	0.436592	0.274407
147603	hsa-miR-4300	0.389276	0.0373562	184	287.5	348	134	116	94	157.5	98.5	132.5	239	242.5	49	69	45	80.5	15.5	165.75	52.5	0.414386	0.409071	0.491637	0.141618	0.20339	0.152156	0.16437	0.0471483	0.364178	0.141766	0.420387	0.470885
148263	hsa-miR-1273e	0.377596	0.0488029	173	438	308.5	163	147	83	175.5	93	122	387	200	80.5	100.5	31	99	10.5	197.375	60.25	0.381548	0.662388	0.405474	0.232659	0.296242	0.104818	0.202144	0.0319392	0.420517	0.158786	0.424367	0.725173
168674	hsa-miR-4716-5p	0.363843	0.0445204	493.5	1237.5	887.5	234	176	224	261.5	296	441	1178	774	151.5	130	174	178.5	207	636.125	172.375	1.3792	2.01626	1.56918	0.437861	0.383198	0.588335	0.364472	0.629658	1.35063	0.491416	0.492014	0.278843
42603	hsa-miR-424-3p	0.36031	0.0011627	108.5	145.5	193	141.5	75	83	101	88	59.5	96	103	60	27.5	31.5	25.5	8	79.625	23.125	0.186083	0.164313	0.208819	0.17341	0.0810612	0.106509	0.0520674	0.0243346	0.183156	0.065993	0.105361	0.539157
169420	hsa-miR-193b-5p	0.342552	0.0298362	98	112	138	103.5	57.5	73.5	86	84	48	64.5	48	18.5	13	21	9.5	4	44.75	11.875	0.150117	0.110398	0.0973137	0.0534682	0.0383198	0.0710059	0.0193977	0.0121673	0.102824	0.0352227	0.387404	0.746128
169012	hsa-miR-4711-3p	0.340449	0.0161472	101.5	116	191	160	75	57.5	111	74	53.5	66.5	93	77.5	30	6	33.5	-5	72.625	16.125	0.167318	0.113821	0.188545	0.223988	0.0884304	0.0202874	0.0684022	N/A	0.173418	0.05904	0.265822	0.593206
147942	hsa-miR-4268	0.340148	0.0209528	1906.5	6190.5	4746.5	1526	1372.5	917.5	996	584	1852.5	6138	4645	1438.5	1319	852	916	500.5	3518.5	896.875	5.79359	10.5058	9.41713	4.15751	3.88799	2.88081	1.87034	1.52243	7.4685	2.54039	0.400123	0.420114
27961	hsa-miR-891a-5p	0.338123	0.0073561	179.5	272.5	208	249.5	105	76.5	162.5	104	123	222	108.5	166.5	58	27	84.5	20	155	47.375	0.384676	0.379974	0.21997	0.481214	0.170965	0.0912933	0.172537	0.0608365	0.366458	0.123908	0.295345	0.457033
42738	hsa-miR-340-3p	0.335665	0.0201664	159	178.5	197	165.5	119	74	90.5	88	110	128	111	81	73.5	22.5	15	6.5	107.5	29.375	0.344019	0.219084	0.225038	0.234104	0.216654	0.0760778	0.0306279	0.0197719	0.255561	0.085783	0.232015	1.05607
42782	hcmv-miR-UL148D	0.327871	0.0314853	320.5	593	760.5	204.5	117.5	164.5	143.5	219.5	270.5	534.5	647	122.5	72.5	114.5	67.5	126.5	393.625	95.25	0.845973	0.914848	1.31171	0.354046	0.213707	0.387151	0.137825	0.384791	0.856644	0.280869	0.458689	0.445963
17944	hsa-miR-337-5p	0.325606	0.0448385	87.5	119.5	121	117	66.5	59	69.5	66	37.5	71	33.5	34	19.5	2.5	-8	-10.5	44	0.875	0.117279	0.121523	0.0679169	0.0982659	0.0574797	0.00845309	N/A	N/A	0.101246	0.0329664	0.241122	1.05159
27533	hsa-miR-320a	0.320274	0.00850041	521	621	533	530.5	107.5	94.5	244	350.5	472	574	443	443.5	61.5	42	168.5	269	483.125	135.25	1.47615	0.982456	0.898125	1.28179	0.181282	0.142012	0.344053	0.818251	1.15963	0.3714	0.230793	0.835964
46731	hsa-miR-4657	0.317262	0.00168297	349.5	733	818.5	554	263.5	128	328	158	300.5	683.5	729	469.5	213.5	60	246	77	545.625	149.125	0.939797	1.16988	1.47795	1.35694	0.629329	0.202874	0.502297	0.234221	1.23614	0.39218	0.189878	0.529062
169295	hsa-miR-4725-3p	0.311814	0.0415301	150.5	200	310.5	132.5	98	101.5	82	93	98	148	196	46	52.5	52.5	3	0.5	122	27.125	0.306489	0.253316	0.397364	0.132948	0.154753	0.177515	0.00612557	0.00152091	0.27253	0.0849786	0.405231	1.10838
10936	hsa-miR-130b-3p	0.309782	0.000521068	101	144	182	135	76.5	74.5	91.5	84.5	48	93.5	76.5	48	24.5	13.5	11	-3	66.5	11.5	0.150117	0.160034	0.155094	0.138728	0.0722181	0.0456467	0.0224604	N/A	0.150993	0.0467751	0.0604274	0.532293
28966	hsa-miR-574-3p	0.300953	0.0355618	120.5	239	137	187.5	66.5	70	100.5	121	71.5	188.5	34.5	104	18.5	18	22	38	99.625	24.125	0.223612	0.322636	0.0699442	0.300578	0.0545321	0.0608622	0.0449209	0.115589	0.229193	0.0689761	0.498868	0.460436
169040	hsa-miR-4753-5p	0.295854	0.030823	83	107.5	168.5	103	59.5	55	72.5	60.5	35	57	57	20.5	14	4.5	-4.5	-20.5	42.375	-1.625	0.109461	0.097561	0.11556	0.0592486	0.0412675	0.0152156	N/A	N/A	0.0954575	0.0282415	0.264724	0.652284
169056	hsa-miR-4669	0.294819	0.0465492	89.5	93	155.5	100	71	70.5	93.5	72	37	43.5	58.5	15	16.5	2	11	-12.5	38.5	4.25	0.115715	0.0744544	0.118601	0.0433526	0.0486367	0.00676247	0.0224604	N/A	0.0880309	0.0259532	0.408602	0.815101
145732	hsa-miR-346	0.283475	0.00304888	69.5	89.5	100.5	79	49	55	67	99.5	19.5	38	-12.5	-5	3.5	6.5	-10.5	7	10	1.625	0.0609851	0.0650407	N/A	N/A	0.0103169	0.021978	N/A	0.0212928	0.0630129	0.0178626	0.0455093	0.366338
169110	hsa-miR-4497	0.283298	0.00225724	363.5	969	760	599	125	289.5	178	179	315.5	921	673	518	80	236.5	102.5	96	606.875	128.75	0.986708	1.57638	1.36442	1.49711	0.235814	0.799662	0.20929	0.292015	1.35615	0.384195	0.192721	0.726496
148622	hsa-miR-877-3p	0.275923	0.038274	1358.5	3342	3076	465.5	651	517.5	477	271	1306.5	3291.5	2970.5	381.5	596	449	396	185.5	1987.5	406.625	4.086	5.63372	6.0223	1.1026	1.75682	1.51817	0.808576	0.564259	4.21116	1.16196	0.530681	0.487566
147632	hsa-miR-4297	0.274965	0.01982	364.5	333.5	399.5	211.5	151.5	96.5	177.5	100.5	301.5	275.5	312	122.5	98.5	34	101	16	252.875	62.375	0.942924	0.471545	0.632539	0.354046	0.290346	0.114962	0.206228	0.0486692	0.600264	0.165051	0.425438	0.639744
145984	ebv-miR-BART2-3p	0.274287	0.00953001	175.5	186.5	237	182	82.5	81	91.5	97	127	135.5	117	98.5	36	32	11	-1.5	119.5	19.375	0.397185	0.231921	0.237202	0.284682	0.106116	0.108199	0.0224604	N/A	0.287748	0.0789255	0.266619	0.619714
169029	hsa-miR-4471	0.261513	0.0338581	114.5	96	133.5	117.5	61.5	56.5	87.5	75	60	48	45.5	36	16.5	4.5	13.5	-2.5	47.375	8	0.187647	0.0821566	0.0922453	0.104046	0.0486367	0.0152156	0.0275651	N/A	0.116524	0.0304724	0.414094	0.554573
42954	ebv-miR-BART7-5p	0.259903	0.0199858	268	282.5	586	227	145	102.5	170	111.5	213	232	483	139.5	90	37.5	86.5	22	266.875	59	0.666145	0.39709	0.979219	0.403179	0.265291	0.126796	0.176621	0.0669202	0.611409	0.158907	0.450472	0.528062
42696	hsa-miR-943	0.25309	0.000515337	564.5	1399.5	1105	578.5	187	180	301.5	270	510	1347	1008	494	142	129	224	182	839.75	169.25	1.595	2.30552	2.04359	1.42775	0.41857	0.436179	0.457376	0.553612	1.84296	0.466434	0.218866	0.129161
42638	hsa-miR-23a-5p	0.252632	0.0016001	120.5	123	205.5	142.5	70.5	60.5	90.5	99.5	64	71.5	107	56	26.5	9	13.5	13.5	74.625	15.625	0.200156	0.122379	0.216929	0.16185	0.0781135	0.0304311	0.0275651	0.0410646	0.175328	0.0442936	0.240461	0.52564
42732	hsa-miR-532-3p	0.247444	0.042958	156.5	190.5	128.5	226.5	57	79	88	118.5	105.5	140	28	132.5	11.5	30.5	12	29	101.5	20.75	0.329945	0.239623	0.0567663	0.382948	0.0338983	0.103128	0.0245023	0.0882129	0.252321	0.0624353	0.567407	0.625374
29872	hsa-miR-340-5p	0.242033	0.00167953	1212	1201.5	1275.5	962	200	327	345	309	1161	1150.5	1176.5	864.5	150.5	265.5	265.5	215	1088.12	224.125	3.63096	1.96919	2.3852	2.49855	0.443626	0.897718	0.542113	0.653992	2.62098	0.634362	0.271175	0.308145
168644	hsa-miR-4775	0.239673	0.0110541	276	341.5	344.5	169	85.5	110	96	138.5	226.5	284.5	242	82	37	51.5	17	47	208.75	38.125	0.708366	0.486949	0.490623	0.236994	0.109064	0.174134	0.0347116	0.142966	0.480733	0.115219	0.400778	0.519787
147664	hsa-miR-4311	0.237555	0.0103585	164	178.5	291.5	153	98	55.5	114.5	88.5	115	132	207	66.5	52	4	39	12.5	130.125	26.875	0.359656	0.225931	0.419665	0.192197	0.153279	0.0135249	0.0796325	0.0380228	0.299362	0.0711149	0.36073	0.860538
46918	hsa-miR-375	0.237327	0.0111956	260.5	477	340.5	212	116.5	139	85	77	211	427	247	127.5	63.5	61.5	3.5	-5.5	253.125	30.75	0.659891	0.730852	0.50076	0.368497	0.187178	0.207946	0.0071465	N/A	0.565	0.13409	0.287669	0.823519
42869	hsa-miR-936	0.223432	0.0214605	97.5	93.5	193	119.5	62	64	85.5	78	48.5	46.5	96	36	14.5	10	6	-4.5	56.75	6.5	0.151681	0.0795892	0.194627	0.104046	0.0427413	0.0338123	0.0122511	N/A	0.132486	0.0296016	0.385782	0.529537
42532	hsa-miR-22-5p	0.220817	0.0128802	204	380.5	184.5	282	95.5	71.5	150.5	90.5	153	332	83	195.5	49	21.5	73.5	8.5	190.875	38.125	0.478499	0.56825	0.168272	0.565029	0.144436	0.0726965	0.150077	0.0258555	0.445012	0.0982662	0.424975	0.608125
168928	hsa-miR-4431	0.219786	0.021746	268	409	224.5	224	98.5	105	114.5	87	216.5	358	128.5	137.5	46.5	36	30.5	-1	210.125	28	0.677091	0.612751	0.260517	0.397399	0.137067	0.121724	0.0622767	N/A	0.48694	0.107023	0.395508	0.369111
168586	hsa-miR-34a-5p	0.217211	0.021194	283.5	546.5	263.5	410	72.5	47	224	107.5	233.5	497.5	166.5	326	24.5	-5.5	147.5	30.5	305.875	49.25	0.730258	0.851519	0.337557	0.942197	0.0722181	N/A	0.301174	0.0927757	0.715383	0.155389	0.372427	0.815185
42629	hsa-miR-376c-3p	0.21706	0.0301136	133.5	122	134.5	196.5	68.5	79	99.5	89.5	84	70.5	38.5	95.5	19	16	20	3	72.125	14.5	0.262705	0.120668	0.0780537	0.276012	0.0560059	0.0540997	0.0408372	0.00912548	0.18436	0.0400171	0.541475	0.54155
17882	hsa-miR-20b-3p	0.216954	0.0479702	331.5	238.5	223	209	69.5	82	109.5	136.5	279.5	187.5	129	123.5	24.5	28	32	53	179.875	34.375	0.87412	0.320924	0.261531	0.356936	0.0722181	0.0946746	0.0653395	0.161217	0.453378	0.0983622	0.624732	0.444634
17898	hsa-miR-99b-3p	0.214232	0.000121049	196.5	262.5	323.5	271	95	78	109	114.5	147	214	235.5	189.5	48.5	23	31	37	196.5	34.875	0.459734	0.366282	0.477446	0.547688	0.142962	0.0777684	0.0632976	0.112548	0.462787	0.099144	0.161439	0.360935
10987	hsa-miR-193b-3p	0.212168	0.0239182	234.5	338	211.5	395	90.5	76.5	136.5	124.5	186.5	281.5	99	305	43.5	25.5	60	39	218	42	0.583268	0.481814	0.20071	0.881503	0.128224	0.0862215	0.122511	0.118631	0.536824	0.113897	0.523534	0.165644
10306	hsa-miR-146b-5p	0.200479	0.0225127	322.5	381.5	219.5	435.5	74.5	55.5	156.5	178.5	265	330	126	351	30	2.5	78.5	91	268	50.5	0.828772	0.564827	0.255449	1.01445	0.0884304	0.00845309	0.160286	0.276806	0.665875	0.133494	0.49559	0.85325
169213	hsa-miR-4768-3p	0.188779	0.00961786	118	124	189	121	68	68	88	69	65.5	71	87.5	34.5	16	8	5.5	-19.5	64.625	2.5	0.204848	0.121523	0.177395	0.099711	0.0471629	0.0270499	0.0112302	N/A	0.150869	0.028481	0.322355	0.632317
9938	hsa-let-7i-5p	0.18876	0.0488605	914	816.5	318	1105	164	57.5	477.5	151	865	769	229.5	1021.5	118.5	5.5	402.5	70.5	721.25	149.25	2.70524	1.31622	0.465281	2.95231	0.3493	0.0185968	0.821848	0.214449	1.85976	0.351048	0.632307	0.974151
168933	hsa-miR-5581-3p	0.187915	0.000924362	4959.5	4962.5	8054	5024	834.5	1112.5	714	1071.5	4903	4910.5	7949.5	4921	786	1057.5	637	976	5671	864.125	15.3339	8.40479	16.1166	14.2225	2.31688	3.57566	1.30066	2.96882	13.5194	2.5405	0.258679	0.383131
146140	hsa-miR-1976	0.18604	0.0187498	440	638	1266.5	357.5	105.5	139.5	141	224.5	388	588.5	1131.5	275.5	59.5	87	62.5	128.5	595.875	84.375	1.21345	1.00727	2.29397	0.796243	0.175387	0.294167	0.127616	0.390875	1.32773	0.247011	0.501829	0.480752
168834	hsa-miR-5571-5p	0.181838	0.0161283	594	292	592	502	118.5	108.5	121	181	544	245	506	421	72	51	44.5	104.5	429	68	1.70133	0.419341	1.02585	1.21676	0.212233	0.172443	0.0908627	0.317871	1.09082	0.198352	0.486158	0.475641
10919	hsa-miR-103a-3p	0.180982	0.0429611	1436	885	1042	2120.5	155.5	479.5	315.5	155.5	1381.5	833	944	2035.5	111	428.5	234.5	64.5	1298.5	209.625	4.32056	1.42576	1.91384	5.88295	0.327192	1.44886	0.478816	0.196198	3.38578	0.612766	0.61761	0.928955
168910	hsa-miR-4735-5p	0.180786	0.0262346	299.5	164.5	282	222.5	80	81	88	122	245.5	115	190.5	133.5	34.5	29	10.5	30.5	171.125	26.125	0.767787	0.196834	0.386214	0.385838	0.101695	0.0980558	0.0214395	0.0927757	0.434168	0.0784915	0.551925	0.486811
11045	hsa-miR-302c-5p	0.18028	0.0320269	312.5	169	562	248.5	124	98	97.5	110.5	262	115	457.5	149	75	35.5	18	16.5	245.875	36.25	0.81939	0.196834	0.927522	0.430636	0.221076	0.120034	0.0367534	0.0501901	0.593595	0.107013	0.572505	0.788226
11078	hsa-miR-365a-3p/hsa-miR-365b-3p	0.177509	0.0443952	836.5	544.5	387	925	113.5	148	146.5	231	786	493	275.5	835	67	97.5	67.5	147.5	597.375	94.875	2.45817	0.843817	0.55854	2.41329	0.197494	0.32967	0.137825	0.448669	1.56846	0.278415	0.642901	0.499101
27565	hsa-miR-423-5p	0.172646	0.00528035	1507	1255	2796	2152	222.5	314	455.5	421	1455	1203.5	2699	2066.5	174	247	377	328.5	1856	281.625	4.55043	2.05991	5.47187	5.97254	0.512896	0.835165	0.769781	0.99924	4.51369	0.77927	0.385196	0.259369
169409	hsa-miR-4286	0.170462	0.00612325	1386	1467.5	3459	1881.5	189.5	351.5	361	463	1327.5	1420	3350	1795.5	142.5	300.5	285.5	376.5	1973.25	276.25	4.15168	2.43047	6.79169	5.18931	0.420044	1.01606	0.58295	1.14525	4.64079	0.791076	0.394434	0.436091
168793	hsa-miR-4483	0.166111	0.0030924	151.5	146	242.5	168.5	71	58	90	85	100.5	97.5	128	85	25	7	12.5	-0.5	102.75	11	0.314308	0.166881	0.259503	0.245665	0.073692	0.0236686	0.0255232	N/A	0.246589	0.0409613	0.246753	0.69238
46324	hsa-miR-320b	0.165197	0.0020102	691.5	602	677.5	608.5	108.5	117.5	209	173.5	635.5	551.5	587.5	523.5	64	65	134.5	81.5	574.5	86.25	1.98749	0.943945	1.19108	1.51301	0.188651	0.21978	0.27463	0.247909	1.40888	0.232743	0.319858	0.158773
147929	hsa-miR-1273c	0.162997	0.0144084	85.5	107	140.5	121	51	56	71.5	82	31	57.5	28.5	40.5	4.5	5	-5.5	-9.5	39.375	-1.375	0.0969507	0.0984168	0.05778	0.117052	0.0132646	0.0169062	N/A	N/A	0.0925499	0.0150854	0.269265	0.170696
147988	hsa-miR-3135a	0.162674	0.0165147	338.5	164.5	497	318.5	116	104.5	116	85.5	285.5	111.5	405	224	64	40	38	4.5	256.5	36.625	0.892885	0.190843	0.821085	0.647399	0.188651	0.135249	0.0775906	0.0136882	0.638053	0.103795	0.494393	0.725163
169385	hsa-miR-4500	0.160921	0.0193694	1130	1336	596.5	1530.5	364.5	118.5	362	103.5	1081.5	1286	510	1443	315.5	49.5	280	22	1080.12	166.75	3.38233	2.20111	1.03396	4.17052	0.929993	0.167371	0.57172	0.0669202	2.69698	0.434001	0.50896	0.912795
169408	hsa-miR-181d-5p	0.149497	0.0113947	259.5	411	177.5	327	90	55	151.5	94.5	207	362.5	86	241	45	1.5	73.5	10.5	224.125	32.625	0.647381	0.620454	0.174354	0.696532	0.132646	0.00507185	0.150077	0.0319392	0.53468	0.0799333	0.453119	0.902323
30787	hsa-miR-125b-5p	0.147172	0.0262675	7896.5	5447.5	4852	10545.5	712	384	1833	1459.5	7845.5	5398	4743.5	10453	667	335	1757	1363	7110	1030.5	24.5364	9.2392	9.61683	30.211	1.9661	1.13271	3.58754	4.14601	18.4008	2.70809	0.577033	0.516679
31867	hsa-miR-145-3p	0.147097	0.0265155	229	242	155	331.5	62	63.5	117.5	123.5	179.5	194.5	62.5	233.5	16	4.5	36.5	37	167.5	23.5	0.561376	0.332905	0.126711	0.674855	0.0471629	0.0152156	0.0745278	0.112548	0.423962	0.0623634	0.575317	0.662462
42524	hsa-miR-21-3p	0.145878	0.0300533	111.5	133	327	179	63.5	53	104	67.5	57.5	86	206	96	21	4.5	17	-32	111.375	2.625	0.179828	0.147197	0.417638	0.277457	0.0619013	0.0152156	0.0347116	N/A	0.25553	0.0372761	0.475159	0.629042
168619	hsa-miR-1260b	0.142664	0.00321268	6457	6088	13425.5	8683.5	884.5	1129	1172.5	1198	6405	6035	13321	8599	839	1075	1096	1112.5	8590	1030.62	20.0313	10.3295	27.0066	24.8526	2.4731	3.63483	2.23788	3.38403	20.555	2.93246	0.360719	0.232179
46215	hsa-miR-1301-3p	0.140692	0.0024746	252.5	386.5	525.5	256.5	92.5	105	84.5	78.5	203	335	421	171.5	39	44	3	-6	282.625	20	0.634871	0.573385	0.853523	0.495665	0.114959	0.148774	0.00612557	N/A	0.639361	0.0899531	0.240423	0.82865
42570	hsa-miR-194-3p	0.139727	0.0216092	150.5	149	246.5	127	60.5	80	85.5	75.5	102	100	160.5	43.5	10.5	17	5	-5	101.5	6.875	0.318999	0.17116	0.325393	0.125723	0.0309506	0.057481	0.0102093	N/A	0.235319	0.0328803	0.433674	0.72064
145633	hsa-let-7d-3p	0.136764	0.00274427	1092.5	785.5	1544.5	1129	142.5	214	250.5	187.5	1041	731.5	1445.5	1038.5	96	150	170	95.5	1064.12	127.875	3.25567	1.25203	2.93056	3.00145	0.282977	0.507185	0.347116	0.290494	2.60993	0.356943	0.350953	0.291846
145722	hsa-miR-520e	0.133119	0.0462168	132	116	296	141	68.5	66.5	78.5	75.5	83	67	197.5	53.5	18.5	9.5	3	-7	100.25	6	0.259578	0.114677	0.400405	0.154624	0.0545321	0.0321217	0.00612557	N/A	0.232321	0.0309265	0.549391	0.783322
169402	hsa-miR-625-3p	0.132864	0.00321557	606.5	1350	1226.5	396	101	149	151.5	183.5	557.5	1302	1133.5	307.5	55	96	75.5	102	825.125	82.125	1.74355	2.2285	2.29802	0.888728	0.162122	0.324598	0.15416	0.310266	1.7897	0.237787	0.362805	0.387784
46732	hsa-miR-1264	0.131314	0.00475765	1377.5	1182.5	1664.5	1934	240	253	258	205.5	1325	1131.5	1560	1846.5	188.5	189	179	116.5	1465.75	168.25	4.14386	1.93667	3.1627	5.33671	0.555637	0.639053	0.365493	0.354373	3.64498	0.478639	0.396361	0.295233
10977	hsa-miR-183-5p	0.124733	0.000941384	150.5	176.5	229	142.5	61.5	65	83.5	87.5	96	123	139	54.5	17	13	7.5	3	103.125	10.125	0.300235	0.210526	0.281804	0.157514	0.0501105	0.043956	0.0153139	0.00912548	0.23752	0.0296265	0.277401	0.689012
146185	bkv-miR-B1-5p	0.124632	0.0109868	175	246.5	187	123.5	61.5	59.5	87.5	96	126.5	200	105	39.5	15	5	9	17.5	117.75	11.625	0.395622	0.342319	0.212874	0.114162	0.0442152	0.0169062	0.0183767	0.0532319	0.266244	0.0331825	0.477579	0.552362
11164	hsa-miR-519e-3p	0.12452	0.0322962	1169.5	883	2359.5	472.5	161	186.5	112	232	1118	827	2271.5	390.5	116.5	135	37	148	1151.75	109.125	3.49648	1.41549	4.60517	1.12861	0.343405	0.456467	0.0755487	0.45019	2.66144	0.331403	0.627879	0.537971
148317	hsa-miR-3621	0.123475	0.0061469	151	159.5	179	148	61	61	90	76.5	96.5	104.5	77.5	61	10.5	6.5	11	-11.5	84.875	4.125	0.301798	0.178862	0.157121	0.176301	0.0309506	0.021978	0.0224604	N/A	0.20352	0.0251297	0.325436	0.200832
10964	hsa-miR-155-5p	0.122364	0.00863018	161	194	469	244.5	61	70	121.5	101.5	109	143	349	163.5	16	19.5	40	7	191.125	20.625	0.340891	0.244758	0.707552	0.472543	0.0471629	0.0659341	0.0816743	0.0212928	0.441436	0.054016	0.454154	0.480959
147506	hsa-miR-21-5p	0.119261	0.00310857	3024.5	3098.5	6014.5	4570.5	761	133.5	1159.5	119.5	2974	3048.5	5915	4485.5	714.5	83.5	1083	35.5	4105.75	479.125	9.30102	5.2178	11.9919	12.9639	2.10612	0.282333	2.21133	0.107985	9.86865	1.17694	0.351222	0.965816
146169	mcv-miR-M1-3p	0.118993	0.0205144	169	190.5	200	181	66.5	50	79	68	120	139.5	89	95	19.5	-2	3	-19.5	110.875	0.25	0.375293	0.238768	0.180436	0.274566	0.0574797	N/A	0.00612557	N/A	0.267266	0.0318027	0.306071	1.14182
42744	hsa-miR-23a-3p	0.117857	0.0339439	2917	1636	2327.5	4694	370.5	193.5	664.5	382	2866	1583.5	2228	4601.5	322.5	132	583	292	2819.75	332.375	8.96325	2.71031	4.51698	13.2991	0.950626	0.446323	1.1904	0.888213	7.37242	0.868891	0.643617	0.357202
147165	hsa-let-7b-5p	0.111346	0.0387983	7209.5	4260	2316.5	7403	688.5	208	1390	433	7155	4208	2222	7319	644	155.5	1314	343	5226	614.125	22.3769	7.2024	4.50482	21.1532	1.89831	0.525782	2.683	1.04335	13.8093	1.53761	0.670976	0.618141
169363	hsa-miR-320c	0.110864	0.00276604	630	460.5	689	595.5	106	83.5	176	126.5	579	410.5	585.5	507.5	54.5	26	97	41.5	520.625	54.75	1.81079	0.70261	1.18702	1.46676	0.160648	0.0879121	0.19806	0.126236	1.2918	0.143214	0.362565	0.328962
17942	hsa-miR-125a-3p	0.108082	0.000139023	115	123	182.5	155.5	56	56.5	83.5	90	66.5	76	92	72.5	11	3.5	7.5	6.5	76.75	7.125	0.207975	0.130081	0.186518	0.209538	0.0324245	0.0118343	0.0153139	0.0197719	0.183528	0.0198361	0.202404	0.45367
147554	hsa-miR-4273	0.107515	0.0459126	87	125	139.5	91.5	52	50	79	67	36.5	71.5	25	11.5	7.5	0.5	1	-25	36.125	-4	0.114152	0.122379	0.0506842	0.033237	0.0221076	0.00169062	0.00204186	N/A	0.080113	0.00861336	0.558622	1.35692
17875	hsa-miR-500a-5p	0.105396	0.00487023	501.5	524	420.5	633.5	111	83	128.5	120	450	472.5	315.5	547	59.5	25.5	48	35.5	446.25	42.125	1.40735	0.808729	0.639635	1.58092	0.175387	0.0862215	0.0980092	0.107985	1.10916	0.116901	0.410589	0.342108
11023	hsa-miR-222-3p	0.104405	0.0187909	1215	770.5	829	1496	122	117.5	241.5	224	1166	721	730.5	1409.5	69	42.5	159.5	137	1006.75	102	3.6466	1.23406	1.48099	4.0737	0.20339	0.143702	0.325676	0.41673	2.60884	0.272375	0.559199	0.449629
10952	hsa-miR-146a-5p	0.104123	0.0237272	219.5	272.5	168	298.5	61.5	66	105.5	102	167.5	222	80.5	214.5	9.5	-3.5	22.5	19	171.125	11.875	0.523847	0.379974	0.163203	0.619942	0.0280029	N/A	0.0459418	0.0577947	0.421742	0.0439131	0.470844	0.341563
42669	hsa-miR-505-3p	0.103034	0.0286049	147	203	155.5	201	61	53.5	88	73	94	151.5	34	117.5	14.5	3	10.5	-15	99.25	3.25	0.29398	0.259307	0.0689306	0.339595	0.0427413	0.0101437	0.0214395	N/A	0.240453	0.0247749	0.494822	0.668129
147889	hsv1-miR-H14-3p	0.0970033	0.0261166	77	122	130.5	101.5	51	62	72.5	71.5	28	73.5	43.5	17.5	3.5	2	-7	-12	40.625	-3.375	0.0875684	0.125802	0.0881906	0.050578	0.0103169	0.00676247	N/A	N/A	0.0880348	0.00853967	0.348859	0.294314
147588	hsa-miR-4288	0.0932748	0.00978475	728	471.5	727	951.5	129.5	72	174.5	115.5	671.5	422	632	863.5	82	17.5	97.5	38	647.25	58.75	2.10008	0.722294	1.2813	2.49566	0.24171	0.0591716	0.199081	0.115589	1.64983	0.153888	0.484177	0.533133
148668	hsa-miR-378a-3p	0.0930144	0.00404312	1416.5	1576	832	1138.5	192.5	98.5	195	183	1364.5	1526	743	1049.5	138	35	117	98	1170.75	97	4.2674	2.6119	1.50634	3.03324	0.40678	0.118343	0.238897	0.298099	2.85472	0.26553	0.399638	0.452896
148098	hsa-miR-374b-5p	0.0884664	0.0401824	955	528	504	1334	111	131	202	112	869.5	478	416	1246.5	58	60.5	122.5	26.5	752.5	66.875	2.71931	0.818143	0.843386	3.6026	0.170965	0.204565	0.250128	0.0806084	1.99586	0.176567	0.697877	0.406235
169022	hsa-miR-4797-5p	0.0881123	0.0356598	287	155.5	274.5	249	69	77.5	92	77.5	234	105.5	171	158.5	15.5	12.5	12.5	-14.5	167.25	6.5	0.731822	0.180573	0.34668	0.458092	0.045689	0.0422654	0.0255232	N/A	0.429292	0.0378259	0.5397	0.285282
147771	hsa-miR-4328	0.0863048	0.0121799	1568	1862	948	2353	185	123.5	305	176	1519.5	1813.5	860.5	2269	138.5	69	228	94.5	1615.62	132.5	4.75215	3.10398	1.74455	6.5578	0.408254	0.233305	0.465544	0.287452	4.03962	0.348639	0.515148	0.306547
147530	hsa-miR-378b	0.0862532	0.0493853	467	151.5	458	454	83	107.5	91.5	75	415.5	103.5	358.5	370.5	29.5	33	6.5	-13	312	14	1.29945	0.17715	0.726812	1.07081	0.0869565	0.111581	0.0132721	N/A	0.818556	0.0706031	0.596288	0.724528
169137	hsa-miR-4524b-5p	0.0849732	0.0413822	826	246	938	673	90.5	101.5	75.5	131	776.5	196	847	584.5	36.5	39.5	-1	50	601	31.25	2.42846	0.335473	1.71718	1.68931	0.10759	0.133559	N/A	0.152091	1.54261	0.13108	0.566855	0.170535
46869	hsa-miR-1258	0.0831872	0.00120802	184	236.5	199	233.5	67	76	101	90	134	185	96.5	146.5	15	7	14.5	5	140.5	10.375	0.419077	0.316645	0.195641	0.42341	0.0442152	0.0236686	0.0296069	0.0152091	0.338694	0.028175	0.317029	0.433609
169376	hsa-miR-5701	0.0821997	0.0143346	10221	7906.5	6352	13172.5	114	529.5	1575.5	1070	10167.5	7847	6241	13089	68.5	479.5	1496.5	982.5	9336.12	756.75	31.7983	13.4309	12.6528	37.8295	0.201916	1.6213	3.05564	2.98859	23.9279	1.96686	0.53548	0.686141
42902	hsa-miR-185-5p	0.0810642	0.000492226	264.5	296.5	332	351	72	73	113	97	214	246	241.5	263	21.5	6.5	29.5	14.5	241.125	18	0.669273	0.421053	0.48961	0.760116	0.0633751	0.021978	0.0602348	0.0441065	0.585013	0.0474236	0.268004	0.399544
17427	hsa-miR-200c-3p	0.0803478	0.00276263	1214.5	1194	1054.5	1455.5	115.5	100	217	171	1161	1145	949.5	1372	68.5	50	139	88	1156.88	86.375	3.63096	1.95978	1.92499	3.96532	0.201916	0.169062	0.283818	0.267681	2.87026	0.230619	0.376334	0.235072
17418	kshv-miR-K12-4-3p	0.0794181	0.00300177	178	402.5	222.5	208	57	57.5	93.5	96.5	126	353.5	116	127	10.5	5	16.5	15	180.625	11.75	0.394058	0.605049	0.235175	0.367052	0.0309506	0.0169062	0.0336907	0.0456274	0.400333	0.0317937	0.38247	0.370964
169311	hsa-miR-4714-5p	0.078524	0.0140803	4216.5	1477.5	7733.5	5517.5	323	422.5	369.5	423	4162	1420	7627	5432	274	366	292.5	334.5	4660.25	316.75	13.0164	2.43047	15.4627	15.6994	0.807664	1.23753	0.597243	1.01749	11.6523	0.914982	0.53778	0.300649
11245	hsa-miR-433-5p	0.0701214	0.0321191	1404	5879	1378.5	1230.5	171	114	336	190	1354	5830.5	1286.5	1141.5	124.5	58.5	255	107	2403.12	136.25	4.23456	9.97946	2.60821	3.29913	0.366986	0.197802	0.520674	0.325475	5.03034	0.352734	0.669149	0.377363
148241	hsa-miR-3649	0.0687018	0.0164572	254.5	193.5	316.5	183	61.5	55.5	84.5	83.5	203	143	205.5	99.5	15.5	7	6	-5.5	162.75	5.75	0.634871	0.244758	0.416624	0.287572	0.045689	0.0236686	0.0122511	N/A	0.395956	0.0272029	0.442546	0.624815
11104	hsa-miR-422a	0.0683267	0.0156884	373.5	203	317	279	67.5	55.5	97.5	87.5	326.5	155	231.5	187.5	23	3.5	21.5	11	225.125	14.75	1.02111	0.265297	0.469336	0.541908	0.0677966	0.0118343	0.0438999	0.0334601	0.574413	0.0392477	0.55708	0.592388
17463	hsa-miR-151a-3p	0.0669893	0.0203401	879	686.5	616	887.5	53.5	55.5	114.5	178.5	826	622.5	507.5	798	4.5	-2	35	87.5	688.5	31.25	2.58327	1.06547	1.02889	2.30636	0.0132646	N/A	0.071465	0.26616	1.746	0.116963	0.466749	1.13236
168798	hsa-miR-4668-5p	0.0646804	0.0428456	6201.5	4247.5	15677	19406.5	604.5	586	993.5	750	6152.5	4201	15589	19322.5	559	533	917.5	671.5	11316.2	670.25	19.2416	7.19042	31.6047	55.8454	1.64775	1.8022	1.8734	2.04259	28.4705	1.84149	0.730384	0.0889747
46438	hsa-let-7g-5p	0.0646263	0.0332102	2215.5	1265	992	2806.5	132.5	61.5	410.5	161.5	2160.5	1214.5	893	2723.5	88	8.5	332.5	75.5	1747.88	126.125	6.75684	2.07873	1.81044	7.87139	0.259396	0.0287405	0.678918	0.229658	4.62935	0.299178	0.67725	0.912842
147794	kshv-miR-K12-8-3p	0.06126	0.0341173	232	128	303	170.5	57.5	54	78	70.5	174	76.5	198	84.5	13	4.5	3.5	-20	133.25	0.25	0.544175	0.130937	0.401419	0.24422	0.0383198	0.0152156	0.0071465	N/A	0.330188	0.0202273	0.54726	0.799894
145676	hsa-miR-30e-3p	0.0609948	0.0379848	2259	1576.5	1249	3799.5	254.5	80.5	321	140	2208	1527	1144	3715.5	207.5	28.5	243.5	56.5	2148.62	134	6.90539	2.61361	2.31931	10.7384	0.611643	0.0963652	0.497192	0.171863	5.64419	0.344266	0.707077	0.723378
168976	hsa-miR-3135b	0.0606724	0.00400115	162.5	217.5	218	180	49	56	72	74.5	109.5	165	99	99.5	4	6.5	-8.5	-15.5	118.25	-3.375	0.342455	0.282413	0.20071	0.287572	0.0117907	0.021978	N/A	N/A	0.278288	0.0168844	0.20993	0.426638
145693	hsa-miR-92a-3p	0.0598253	0.0270223	578	309.5	307	508	72	86	97	90.5	527.5	260	210.5	411	26	30	17	3	352.25	19	1.64973	0.445015	0.426761	1.18786	0.0766396	0.101437	0.0347116	0.00912548	0.927341	0.0554784	0.64489	0.746088
42746	hsa-miR-647	0.0576057	0.000615262	148.5	158	220.5	163.5	53.5	52	84.5	73.5	93.5	103.5	107.5	85	7	2.5	5.5	-17	97.375	-0.5	0.292416	0.17715	0.217942	0.245665	0.0206338	0.00845309	0.0112302	N/A	0.233293	0.013439	0.207591	0.47501
146178	hsa-miR-502-3p	0.0547135	0.0193083	208	284.5	146.5	336.5	64	53.5	89.5	82.5	150	236.5	53.5	250.5	19.5	0.5	16	0.5	172.625	9.125	0.469116	0.404792	0.108464	0.723988	0.0574797	0.00169062	0.0326697	0.00152091	0.42659	0.0233402	0.59293	1.15953
10928	hsa-miR-125a-5p	0.0542327	0.0161304	6547	5903	3766	9583	421	166.5	640	380	6498	5852	3652.5	9502.5	375.5	117.5	564	289.5	6376.25	336.625	20.3221	10.0163	7.40497	27.4639	1.10685	0.397295	1.15161	0.880608	16.3018	0.884091	0.57043	0.39083
145852	hsa-miR-210-3p	0.0520867	0.00220149	274	272.5	276.5	345	52.5	62	88.5	107.5	225.5	222	182	255	5.5	3	5	25.5	221.125	9.75	0.705238	0.379974	0.368981	0.736994	0.0162122	0.0101437	0.0102093	0.0775665	0.547797	0.0285329	0.366197	1.14999
19596	hsa-miR-30d-5p	0.0497102	0.016906	6953.5	3834.5	5317.5	9434.5	280	263.5	399	495.5	6903.5	3784	5222.5	9348	231	204	316	410.5	6314.5	290.375	21.5903	6.47668	10.5879	27.0173	0.680914	0.689772	0.645227	1.24867	16.4181	0.816145	0.579878	0.354093
146111	hsa-miR-767-5p	0.0477872	0.00913278	6045	2257	6681	5216	86.5	237.5	163.5	574	5989.5	2210	6592.5	5131	41.5	184	87	493.5	4980.75	201.5	18.7318	3.78263	13.3654	14.8295	0.122329	0.622147	0.177642	1.50114	12.6773	0.605815	0.500708	1.05219
145820	hsa-let-7c-5p	0.0473889	0.0358857	2284.5	971	1618	1968	172	69	163.5	76	2235	922.5	1517	1883.5	126.5	16.5	87.5	-1.5	1639.5	57.25	6.98984	1.57895	3.07552	5.44364	0.372881	0.0557904	0.178663	N/A	4.27199	0.202445	0.564451	0.789735
148216	hsa-miR-3907	0.0465731	0.0448861	700.5	300.5	1322.5	464	74.5	76	70.5	98	646	252	1210.5	381	28	25.5	-9	13.5	622.375	14.5	2.02033	0.431322	2.45413	1.10116	0.082535	0.0862215	N/A	0.0410646	1.50173	0.0699404	0.605715	0.358519
169412	hsa-miR-1260a	0.0435969	0.0162686	2463.5	1429.5	6796.5	2977.5	135.5	251.5	129.5	216	2412.5	1375.5	6696	2878.5	87	192.5	50.5	123.5	3340.62	113.375	7.54496	2.3543	13.5753	8.31936	0.256448	0.650888	0.103114	0.375665	7.94847	0.346529	0.577705	0.668204
169021	hsa-miR-4646-5p	0.0433315	0.037333	119	104.5	201	104.5	52	53	72	74	70.5	57	116	20.5	4	1.5	-2.5	1	66	1	0.220485	0.097561	0.235175	0.0592486	0.0117907	0.00507185	N/A	0.00304183	0.153117	0.0066348	0.573951	0.69016
148678	hsa-miR-301a-5p	0.043264	0.0427271	2731.5	592	3731.5	1001	96	131	144.5	173.5	2683	542	3623.5	918	49.5	80.5	67.5	92	1941.62	72.375	8.39093	0.927685	7.34617	2.65318	0.14591	0.272189	0.137825	0.279848	4.82949	0.208943	0.746359	0.371323
148377	hsa-miR-3653	0.0407049	0.00447444	5131	3387	5177	6071	169.5	97	422.5	356	5078.5	3336.5	5086.5	5988	118.5	35.5	344.5	273	4872.38	192.875	15.8827	5.71074	10.3122	17.3064	0.3493	0.120034	0.70342	0.830418	12.303	0.500793	0.433335	0.649752
145638	hsa-miR-29a-5p	0.0381835	0.0233907	278	229	225.5	337.5	61.5	67.5	86.5	90.5	230	176.5	130	248.5	13	0.5	8.5	-5	196.25	4.25	0.719312	0.302097	0.263558	0.718208	0.0383198	0.00169062	0.0173558	N/A	0.500794	0.0191221	0.503556	0.961107
13485	hsa-miR-10a-5p	0.0378586	0.0345791	4550.5	1827	2186.5	5517.5	165.5	140	390.5	148	4497.5	1773.5	2089.5	5427.5	117	76	313.5	52.5	3447	139.75	14.0657	3.03552	4.23619	15.6864	0.344878	0.256974	0.640123	0.159696	9.25595	0.350418	0.706742	0.591915
10946	hsa-miR-141-3p	0.0347526	0.0161395	2285.5	2209.5	929.5	2908.5	125	59.5	240.5	123	2233.5	2158	821	2824.5	78	8.5	163.5	39.5	2009.25	72.375	6.98514	3.69362	1.66447	8.16329	0.229919	0.0287405	0.333844	0.120152	5.12663	0.178164	0.582088	0.743265
145677	hsa-miR-139-5p	0.0313804	0.00801608	349.5	316.5	260.5	445	54	73	88.5	97.5	298	265.5	167	355	5	10.5	6.5	7.5	271.375	7.375	0.931978	0.454429	0.338571	1.02601	0.0147384	0.035503	0.0132721	0.0228137	0.687747	0.0215818	0.496951	0.471924
18739	hsa-miR-186-5p	0.0280167	0.00625659	588	542.5	483	552	50	47	89	109	537.5	495.5	392	467	3	-6	9.5	23	473	7.375	1.681	0.848096	0.794729	1.34971	0.00884304	N/A	0.0193977	0.069962	1.16838	0.0327342	0.3624	0.998015
42542	hsa-miR-589-5p	0.0243529	0.00774726	372	398	404.5	333	50.5	56.5	70.5	85	319.5	348.5	291.5	251	4	7	-12	-4	302.625	-1.25	0.999218	0.596491	0.590978	0.725434	0.0117907	0.0236686	N/A	N/A	0.72803	0.0177297	0.262582	0.473723
147162	hsa-let-7a-5p	0.0227226	0.0393397	2853.5	1245	2083	3368.5	156.5	51	120.5	57.5	2803	1196.5	1980	3283	110	1	42.5	-24	2315.62	32.375	8.76622	2.04792	4.01419	9.48844	0.324245	0.00338123	0.086779	N/A	6.07919	0.138135	0.595816	1.20522
42865	hsa-miR-181a-5p	0.0225307	0.0333436	2564.5	1192.5	1841.5	2745	88.5	61.5	168.5	64	2510	1140.5	1731.5	2662	43.5	11.5	92	-29	2011	29.5	7.84988	1.95208	3.51039	7.69364	0.128224	0.0388842	0.187851	N/A	5.2515	0.11832	0.567373	0.63367
11022	hsa-miR-221-3p	0.0196696	0.022111	1305	649	1094.5	1189	70.5	65.5	124.5	80	1253	597	983.5	1099.5	17.5	3.5	42	-8.5	983.25	13.625	3.91869	1.02182	1.99392	3.17775	0.0515844	0.0118343	0.085758	N/A	2.52804	0.0497256	0.506052	0.744021
147776	hsa-miR-4317	0.018764	0.0249505	1779	1085	629	1362.5	80	69.5	97	101.5	1726.5	1034.5	512.5	1279	35.5	20.5	19	3.5	1138.12	19.625	5.39953	1.77065	1.03903	3.69653	0.104643	0.0693153	0.0387953	0.0106464	2.97643	0.0558499	0.660577	0.723351
146159	hsv1-miR-H4-3p	0.0148255	0.0166258	5988	1002	10082.5	5903.5	139	149	119.5	153.5	5937	952.5	9995	5811	86.5	84	43	73	5673.88	71.625	18.5676	1.6303	20.2636	16.7948	0.254974	0.284024	0.0877999	0.222053	14.3141	0.212213	0.598965	0.408644
148420	hsa-miR-3607-3p	0.0122896	0.015791	14081	6568.5	10108.5	17401.5	98	86	390.5	317	14029.5	6515	10007.5	17305.5	49	23.5	311	224	11964.4	151.875	43.8765	11.151	20.2889	50.0159	0.144436	0.079459	0.635018	0.681369	31.3331	0.38507	0.59299	0.823366
42514	hsa-miR-937-3p	0.0103892	0.0324038	3740.5	2145.5	2716.5	4824.5	54.5	86.5	72	123.5	3689.5	2093.5	2607.5	4741.5	8	37	-5	38.5	3283	19.625	11.5387	3.58323	5.28637	13.7038	0.0235814	0.125106	N/A	0.11711	8.52801	0.0885991	0.569697	0.637125
45764	hsa-miR-302e	0.00830722	0.0358233	2804	1495.5	862	3308.5	68.5	59	105	92	2747	1446	765.5	3224.5	21.5	7	28	12.5	2045.75	17.25	8.59109	2.47497	1.55195	9.31936	0.0633751	0.0236686	0.057172	0.0380228	5.48434	0.0455596	0.735999	0.398377
169266	hsa-miR-378d	0.00554597	0.0473451	912	759	692	1113	59	66	68.5	72	861	708.5	587	1022.5	7	0.5	-13	-19	794.75	-6.125	2.69273	1.21267	1.19007	2.9552	0.0206338	0.00169062	N/A	N/A	2.01267	0.0111622	0.468514	1.20002

## Sheet: Volcano Plot
Volcano Plots Volcano Plots are useful tool for visualizing differential expression between two different conditions. They are constructed using fold-change values and p-values, and thus allow you to visulaize the relationship between fold-change (magnitude of change) and statistical significance (which takes both magnitude of change and variability into consideration). They also allow subsets of…
