# Supplementary material for: Intrarenal microRNA signature related to the fibrosis process in chronic kidney disease: identification and functional validation of key miRNAs
Source: BMC Nephrol. 2019 Aug 27;20:336. doi: 10.1186/s12882-019-1512-x (PMC6712721; doi:10.1186/s12882-019-1512-x)
Supplement: Supplementary file 7 — Results for GO annotation and KEGG pathway enrichment analysis for predicted target genes of miR-4709-3p. (XLSX 111 kb) [file 12882_2019_1512_MOESM7_ESM.xlsx]

## Sheet: GO_BP
#Column "GO.ID" stands for the ID of gene ontology term
#Column "Term" stands for the name of gene ontology term
#Column "Ontology" stands for the ontology of GOID belongs to
#Column "Count" stands for the number of DE genes associated with the listed GOID
#Column "Pop.Hits" stands for the number of background population genes associated with the listed GOID
#Column "List.Total" stands for the total number of DE genes
#Column "Pop.Total" stands for the total number of background population genes
#Column "Fold.Enrichment" stands for the Fold Enrichment value of the GOID, it equals (Count/Pop.Hits)/(List.Total/Pop.Total)
#Column "Pvalue" stands for the significance testing value of the GOID
#Column "FDR" stands for the false discovery rate of the GOID, using Benjamini & Hochberg (1995) method
#Column "Enrichment.Score" stands for the Enrichment Score value of the GOID, it equals (-log10(Pvalue))
#Column "GENES" stands for the DE genes associated with the GOID
GO.ID	Term	Ontology	Count	Pop.Hits	List.Total	Pop.Total	Fold.Enrichment	Pvalue	FDR	Enrichment.Score	GENES
GO:0046777	protein autophosphorylation	Biological process	13	169	252	14742	4.5	6.73895e-06	0.0124227	5.17141	RAP2B//ACVR1B//AKT1//CAMK2D//EPHA8//EPHB3//MAP3K1//PAK2//ULK2//IRAK3//AAK1//CDK12//UHMK1
GO:0048699	generation of neurons	Biological process	36	964	252	14742	2.18465	7.65227e-06	0.0124227	5.11621	DCX//CELSR2//TUBB2B//BAI1//ULK2//AFG3L2//ANK2//CREB1//DLG3//EPHA8//EPHB3//PAK2//NRXN1//SEMA3A//CLASP2//ENAH//SEMA6A//NTM//SKI//DICER1//AKT1//PTEN//STMN2//BCL11A//INPPL1//RORA//ATG7//ALDH1A2//HIPK2//ATXN10//UHMK1//CCND2//DTX1//ZEB1//USH1G//TCF7
GO:0030182	neuron differentiation	Biological process	34	890	252	14742	2.23483	8.74429e-06	0.0124227	5.05828	BAI1//ULK2//AFG3L2//ANK2//CREB1//DCX//DLG3//EPHA8//EPHB3//PAK2//NRXN1//SEMA3A//CLASP2//ENAH//SEMA6A//NTM//AKT1//PTEN//STMN2//BCL11A//INPPL1//RORA//ATG7//ATXN10//UHMK1//CCND2//DICER1//DTX1//ZEB1//CELSR2//USH1G//ALDH1A2//HIPK2//TUBB2B
GO:0007399	nervous system development	Biological process	50	1590	252	14742	1.83962	1.39994e-05	0.0149163	4.85389	DCX//CELSR2//TUBB2B//SKI//ZEB2//ENAH//BAI1//ULK2//AFG3L2//ANK2//CREB1//DLG3//EPHA8//EPHB3//PAK2//NRXN1//SEMA3A//CLASP2//SEMA6A//PTEN//ZEB1//C1QB//BPTF//INPPL1//TCF7//SHROOM4//SLC5A3//NTM//DTX1//DICER1//AKT1//STMN2//BCL11A//NCOA1//MYO16//ATG7//RORA//ALDH1A2//HIPK2//ATXN10//UHMK1//QKI//CCND2//TFAP2B//USH1G//CNTFR//LSAMP//MTR//ENC1//GREM1
GO:0022008	neurogenesis	Biological process	36	1021	252	14742	2.06268	2.65726e-05	0.0226505	4.57557	DCX//CELSR2//TUBB2B//BAI1//ULK2//AFG3L2//ANK2//CREB1//DLG3//EPHA8//EPHB3//PAK2//NRXN1//SEMA3A//CLASP2//ENAH//SEMA6A//NTM//DTX1//SKI//DICER1//AKT1//PTEN//STMN2//BCL11A//INPPL1//RORA//ATG7//ALDH1A2//HIPK2//ATXN10//UHMK1//CCND2//ZEB1//TCF7//USH1G
GO:0090004	positive regulation of establishment of protein localization in plasma membrane	Biological process	4	12	252	14742	19.5	3.70482e-05	0.0263166	4.43123	AKT1//PIK3R1//NRXN1//CLIP3
GO:0031175	neuron projection development	Biological process	25	632	252	14742	2.31408	8.53004e-05	0.0519358	4.06905	BAI1//ULK2//AFG3L2//ANK2//CREB1//DCX//DLG3//EPHA8//EPHB3//PAK2//NRXN1//SEMA3A//CLASP2//ENAH//SEMA6A//AKT1//PTEN//STMN2//BCL11A//INPPL1//ATG7//DICER1//CELSR2//ATXN10//UHMK1
GO:0048468	cell development	Biological process	40	1292	252	14742	1.81115	0.000163984	0.0873626	3.7852	ZEB2//TGFBR3//TNMD//IMPAD1//GREM1//CELF1//BAI1//ULK2//AFG3L2//ANK2//CREB1//DCX//DLG3//EPHA8//EPHB3//PAK2//NRXN1//SEMA3A//CLASP2//ENAH//SEMA6A//NTM//SKI//DICER1//AKT1//PTEN//STMN2//BCL11A//INPPL1//ALDH1A2//ATG7//ATXN10//UHMK1//VAMP3//CCND2//DTX1//ZEB1//ARIH2//CELSR2//PDE2A
GO:0090003	regulation of establishment of protein localization in plasma membrane	Biological process	4	19	252	14742	12.3158	0.000263986	0.0946872	3.57842	AKT1//PIK3R1//NRXN1//CLIP3
GO:0048666	neuron development	Biological process	26	721	252	14742	2.10957	0.000268885	0.0946872	3.57043	BAI1//ULK2//AFG3L2//ANK2//CREB1//DCX//DLG3//EPHA8//EPHB3//PAK2//NRXN1//SEMA3A//CLASP2//ENAH//SEMA6A//NTM//AKT1//PTEN//STMN2//BCL11A//INPPL1//ATG7//ATXN10//UHMK1//DICER1//CELSR2
GO:0071495	cellular response to endogenous stimulus	Biological process	21	525	252	14742	2.34	0.000274946	0.0946872	3.56075	AKT1//EIF4B//EIF4E//FGF9//PIK3R1//KL//SH2B2//ATP6V1C2//CALM3//CREB1//PDE1A//PTEN//RAB14//DNMT1//ZEB1//RRAGC//CCND2//NCOA1//PPARA//INPPL1//PDE2A
GO:0044260	cellular macromolecule metabolic process	Biological process	134	6231	252	14742	1.25806	0.000281848	0.0946872	3.54998	PIGK//POLH//POLQ//PAPD5//PTEN//DNMT1//BPTF//PDE2A//PPARA//RFX5//SKI//ZEB1//TFAP2B//ZNF148//DICER1//HIPK2//MTDH//BAZ2A//MAP3K1//UBE2D3//HUWE1//ARIH2//FBXW11//EIF4B//EIF4E//SRSF1//CSTF3//HNRNPA2B1//HNRNPF//YTHDC1//NCOA1//VAMP3//AKT1//CCND1//CCND2//CLIP3//MAVS//DTX1//POU2F2//NFAT5//MLEC//DNAJC9//DNAJC16//DNAJC21//TUBB2B//FBXO21//FBXO11//PPP1R3A//CALM3//NEIL3//WDR33//TRDMT1//CREBL2//THRB//RRAGC//ACVR…
GO:0043170	macromolecule metabolic process	Biological process	145	6871	252	14742	1.23454	0.000288816	0.0946872	3.53938	PIGK//POLH//POLQ//PAPD5//PTEN//DNMT1//BPTF//PDE2A//PPARA//RFX5//SKI//ZEB1//TFAP2B//ZNF148//DICER1//HIPK2//MTDH//BAZ2A//MAP3K1//UBE2D3//HUWE1//ARIH2//FBXW11//EIF4B//EIF4E//SRSF1//CSTF3//HNRNPA2B1//HNRNPF//YTHDC1//NCOA1//VAMP3//AKT1//CCND1//CCND2//CLIP3//MAVS//DTX1//POU2F2//NFAT5//MLEC//DNAJC9//DNAJC16//DNAJC21//TUBB2B//C1QB//FBXO21//FBXO11//PPP1R3A//CALM3//NEIL3//WDR33//TRDMT1//CREBL2//THRB//RRAGC…
GO:0010608	posttranscriptional regulation of gene expression	Biological process	15	316	252	14742	2.7769	0.000362289	0.106672	3.44095	AKT1//EIF4E//QKI//CPEB1//EIF4B//EIF5//DICER1//ELAVL1//CELF1//CREB1//CREBL2//PTEN//AAK1//FBXW11//UHMK1
GO:0051129	negative regulation of cellular component organization	Biological process	14	283	252	14742	2.89399	0.000375429	0.106672	3.42547	STMN2//CLASP2//CDC27//INPPL1//BCL11A//SKI//CLIP3//MAP3K1//SBDS//IRAK3//SEMA3A//DNMT1//PTEN//AKT1
GO:0023052	signaling	Biological process	100	4383	252	14742	1.3347	0.000423745	0.112594	3.3729	MAP3K1//VAMP3//IRAK3//CREB1//CR2//CELSR2//TCF7//FBXW11//ACVR1B//ADRBK2//AKT1//ANK2//ANK3//BAI1//CALM3//CNTFR//CREBL2//EDA//EPHB3//FGF9//PAK2//PDE1A//PDE2A//PIK3R1//PPP2R2C//RAP2B//RORA//SKAP2//PLAA//SH3BP5//ULK2//SH2B2//NFAT5//PDAP1//NCKIPSD//CD244//MAVS//ARRDC3//RASL11B//DCX//PLCB3//INADL//STMN2//SHANK2//ARHGEF4//HIPK2//CTDSP2//DTX1//PIP4K2B//KLRG1//SEMA6A//PTEN//ADAM12//SKI//TGFBR3//UBE2D3//TSH…
GO:0030030	cell projection organization	Biological process	28	829	252	14742	1.97587	0.000449108	0.112594	3.34765	BAI1//ULK2//AFG3L2//ANK2//CREB1//DCX//DLG3//EPHA8//EPHB3//PAK2//NRXN1//SEMA3A//CLASP2//ENAH//SEMA6A//AKT1//PTEN//STMN2//BCL11A//INPPL1//ATG7//ARHGEF4//ATXN10//UHMK1//DICER1//CELSR2//PARVA//WDR19
GO:0008543	fibroblast growth factor receptor signaling pathway	Biological process	9	135	252	14742	3.9	0.000520004	0.11768	3.28399	KL//AKT1//CALM3//CREB1//FGF9//PDE1A//PIK3R1//PTEN//RAB14
GO:0007165	signal transduction	Biological process	91	3923	252	14742	1.357	0.000524616	0.11768	3.28016	MAP3K1//IRAK3//CREB1//CR2//CELSR2//TCF7//FBXW11//AKT1//DCX//PLCB3//SH3BP5//INADL//SH2B2//STMN2//SHANK2//ARHGEF4//ACVR1B//HIPK2//CTDSP2//DTX1//PIP4K2B//KLRG1//SEMA6A//CALM3//PDE1A//PIK3R1//PTEN//ADAM12//SKI//TGFBR3//UBE2D3//BAI1//TSHR//AGK//HTR2C//MCTP2//RAB2A//RAB5C//RAP2B//RAB14//RRAGC//RASL11B//RIC8B//EIF4B//EIF4E//FGF9//KL//ATP6V1C2//DDIT4L//INPPL1//CAMK2D//RPH3AL//ZEB1//KPNA4//PDE2A//PAK2//EN…
GO:0007167	enzyme linked receptor protein signaling pathway	Biological process	27	807	252	14742	1.95725	0.00065789	0.131097	3.18185	ACVR1B//AKT1//CALM3//CREB1//PDE1A//PIK3R1//PTEN//ADAM12//MAP3K1//SKI//TGFBR3//UBE2D3//EIF4B//EIF4E//FGF9//KL//SH2B2//ATP6V1C2//RAB14//INPPL1//ZEB1//TFAP2B//HIPK2//GREM1//ARHGEF4//EPHA8//EPHB3
GO:0006396	RNA processing	Biological process	23	642	252	14742	2.09579	0.000668795	0.131097	3.17471	EIF4B//EIF4E//SRSF1//CSTF3//HNRNPA2B1//HNRNPF//YTHDC1//UTP14C//SBDS//WDR36//CELF1//PTBP2//DHX15//QKI//CDK12//WDR33//CPEB1//SREK1//RBFOX3//TRDMT1//NOVA1//RRAGC//DICER1
GO:0031111	negative regulation of microtubule polymerization or depolymerization	Biological process	4	24	252	14742	9.75	0.000676709	0.131097	3.1696	STMN2//CLASP2//CLIP3//SBDS
GO:0007166	cell surface receptor signaling pathway	Biological process	56	2166	252	14742	1.51247	0.00081763	0.144327	3.08744	IRAK3//CR2//CELSR2//TCF7//FBXW11//ACVR1B//AKT1//CALM3//CREB1//PDE1A//PIK3R1//PTEN//ADAM12//MAP3K1//SKI//TGFBR3//UBE2D3//BAI1//PLCB3//TSHR//AGK//HTR2C//HIPK2//RIC8B//EIF4B//EIF4E//FGF9//KL//SH2B2//ATP6V1C2//RAB14//DTX1//INPPL1//RPH3AL//ZEB1//CAMK2D//KPNA4//PAK2//ENAH//ZEB2//CCND1//TFAP2B//GREM1//MTDH//ADRBK2//AAK1//ARHGEF4//EPHA8//EPHB3//MAVS//CNTFR//SEMA3A//EDA//PIP4K2B//KLRG1//SEMA6A
GO:0035107	appendage morphogenesis	Biological process	8	116	252	14742	4.03448	0.000846592	0.144327	3.07233	FGF9//SKI//GREM1//TFAP2B//ALDH1A2//AFF3//DICER1//IMPAD1
GO:0035108	limb morphogenesis	Biological process	8	116	252	14742	4.03448	0.000846592	0.144327	3.07233	FGF9//SKI//GREM1//TFAP2B//ALDH1A2//AFF3//DICER1//IMPAD1
GO:0009987	cellular process	Biological process	232	12597	252	14742	1.0774	0.000933113	0.146034	3.03007	PIGK//GOLGA1//AKT1//TNPO1//POLH//POLQ//PAPD5//CDC27//PTEN//CCND1//ACVR1B//BCAT1//CAMK2D//EIF4E//CLASP2//AHCTF1//MTR//DNMT1//BPTF//PDE2A//PPARA//RFX5//SKI//ZEB1//TFAP2B//ZNF148//DICER1//HIPK2//MTDH//MAP3K1//BAZ2A//UBE2D3//HUWE1//ARIH2//FBXW11//EIF4B//SRSF1//CSTF3//HNRNPA2B1//HNRNPF//YTHDC1//NCOA1//TGFBR3//RRAGC//QKI//NRXN1//FGF9//CPT1A//ZEB2//DCX//CELSR2//TUBB2B//TNMD//VAMP3//CCND2//CLIP3//MAVS//A…
GO:0044344	cellular response to fibroblast growth factor stimulus	Biological process	9	147	252	14742	3.58163	0.000959399	0.146034	3.018	AKT1//CALM3//CREB1//FGF9//PDE1A//PIK3R1//PTEN//KL//RAB14
GO:0071774	response to fibroblast growth factor stimulus	Biological process	9	147	252	14742	3.58163	0.000959399	0.146034	3.018	AKT1//CALM3//CREB1//FGF9//PDE1A//PIK3R1//PTEN//KL//RAB14
GO:0007154	cell communication	Biological process	100	4490	252	14742	1.3029	0.00104739	0.151179	2.97989	MAP3K1//NCOA1//IRAK3//CREB1//CR2//CELSR2//TCF7//FBXW11//ACVR1B//ADRBK2//AKT1//ANK2//ANK3//BAI1//CALM3//CNTFR//CREBL2//EDA//EPHB3//FGF9//PAK2//PDE1A//PDE2A//PIK3R1//PPP2R2C//RAP2B//RORA//SKAP2//PLAA//SH3BP5//ULK2//SH2B2//NFAT5//PDAP1//NCKIPSD//CD244//MAVS//ARRDC3//RASL11B//DCX//PLCB3//INADL//STMN2//SHANK2//ARHGEF4//HIPK2//CTDSP2//DTX1//PIP4K2B//KLRG1//SEMA6A//PTEN//ADAM12//SKI//TGFBR3//UBE2D3//TSH…
GO:0010828	positive regulation of glucose transport	Biological process	4	27	252	14742	8.66667	0.00107362	0.151179	2.96915	AKT1//CREBL2//PIK3R1//CLIP3
GO:0010639	negative regulation of organelle organization	Biological process	9	150	252	14742	3.51	0.00110668	0.151179	2.95598	STMN2//CLASP2//CDC27//SKI//CLIP3//MAP3K1//SBDS//DNMT1//AKT1
GO:0006397	mRNA processing	Biological process	16	391	252	14742	2.39386	0.00115738	0.151179	2.93652	EIF4B//EIF4E//SRSF1//CSTF3//HNRNPA2B1//HNRNPF//YTHDC1//CELF1//PTBP2//DHX15//QKI//CDK12//WDR33//CPEB1//SREK1//RBFOX3
GO:0008380	RNA splicing	Biological process	14	318	252	14742	2.57547	0.00117562	0.151179	2.92973	SRSF1//CSTF3//HNRNPA2B1//HNRNPF//YTHDC1//CELF1//PTBP2//DHX15//NOVA1//QKI//CDK12//RRAGC//SREK1//RBFOX3
GO:0007420	brain development	Biological process	17	433	252	14742	2.29677	0.0012829	0.151179	2.89181	NCOA1//MYO16//ATG7//RORA//ZEB2//SKI//DICER1//CREB1//ALDH1A2//EPHB3//ZEB1//C1QB//DCX//BPTF//INPPL1//TCF7//SHROOM4
GO:0030154	cell differentiation	Biological process	60	2408	252	14742	1.45764	0.00128861	0.151179	2.88988	QKI//FGF9//ZEB2//DCX//CELSR2//TUBB2B//TGFBR3//TNMD//IMPAD1//GREM1//CELF1//BAI1//ULK2//AFG3L2//ANK2//CREB1//DLG3//EPHA8//EPHB3//PAK2//NRXN1//SEMA3A//CLASP2//ENAH//SEMA6A//ADAM12//NTM//DTX1//SKI//DICER1//PPARA//AKT1//PTEN//STMN2//BCL11A//INPPL1//ALDH1A2//RORA//ATG7//TCF7//HIPK2//TSHR//PDE2A//TFRC//CCND1//ZEB1//ATXN10//UHMK1//VAMP3//TFAP2B//CLIP3//TRIB2//CREBL2//ACVR1B//CCND2//ARIH2//USH1G//EDA//UTP…
GO:0000904	cell morphogenesis involved in differentiation	Biological process	22	634	252	14742	2.02997	0.00131978	0.151179	2.8795	TGFBR3//TNMD//GREM1//BAI1//ULK2//AFG3L2//ANK2//CREB1//DCX//DLG3//EPHA8//EPHB3//PAK2//NRXN1//SEMA3A//CLASP2//ENAH//SEMA6A//ATG7//BCL11A//VAMP3//CELSR2
GO:0090002	establishment of protein localization in plasma membrane	Biological process	4	29	252	14742	8.06897	0.00141459	0.151179	2.84937	AKT1//PIK3R1//NRXN1//CLIP3
GO:0030326	embryonic limb morphogenesis	Biological process	7	98	252	14742	4.17857	0.00144845	0.151179	2.8391	ALDH1A2//AFF3//DICER1//IMPAD1//FGF9//SKI//GREM1
GO:0035113	embryonic appendage morphogenesis	Biological process	7	98	252	14742	4.17857	0.00144845	0.151179	2.8391	FGF9//SKI//GREM1//ALDH1A2//AFF3//DICER1//IMPAD1
GO:0051716	cellular response to stimulus	Biological process	104	4754	252	14742	1.27976	0.00148929	0.151179	2.82702	MAP3K1//NCOA1//POLH//IRAK3//CREB1//CR2//GREM1//CELSR2//TCF7//FBXW11//ACVR1B//ADRBK2//AKT1//ANK2//ANK3//BAI1//CALM3//CNTFR//CREBL2//EDA//EPHB3//FGF9//PAK2//PDE1A//PDE2A//PIK3R1//PPP2R2C//RAP2B//RORA//SKAP2//PLAA//SH3BP5//ULK2//SH2B2//NFAT5//PDAP1//NCKIPSD//CD244//MAVS//ARRDC3//RASL11B//DCX//PLCB3//INADL//STMN2//SHANK2//ARHGEF4//UBE2D3//POLQ//HUWE1//NEIL3//WDR33//CYP3A5//MTR//CCND1//HIPK2//CTDSP2//…
GO:0031998	regulation of fatty acid beta-oxidation	Biological process	3	14	252	14742	12.5357	0.00156267	0.151179	2.80613	AKT1//CPT1A//PPARA
GO:0048736	appendage development	Biological process	8	128	252	14742	3.65625	0.00159972	0.151179	2.79596	FGF9//SKI//GREM1//TFAP2B//ALDH1A2//AFF3//DICER1//IMPAD1
GO:0060173	limb development	Biological process	8	128	252	14742	3.65625	0.00159972	0.151179	2.79596	FGF9//SKI//GREM1//TFAP2B//ALDH1A2//AFF3//DICER1//IMPAD1
GO:0090150	establishment of protein localization in membrane	Biological process	4	30	252	14742	7.8	0.00161054	0.151179	2.79303	AKT1//PIK3R1//NRXN1//CLIP3
GO:0006606	protein import into nucleus	Biological process	10	190	252	14742	3.07895	0.00161117	0.151179	2.79286	AKT1//TNPO1//KPNA4//NCKIPSD//PDE2A//MAVS//EDA//GREM1//FBXW11//FGF9
GO:0032880	regulation of protein localization	Biological process	13	293	252	14742	2.59556	0.00163168	0.151179	2.78737	PDE2A//MAVS//EDA//GREM1//FBXW11//UHMK1//RPH3AL//AKT1//PIK3R1//NRXN1//CLIP3//AAK1//RAB14
GO:0008286	insulin receptor signaling pathway	Biological process	9	160	252	14742	3.29062	0.00173484	0.157316	2.76074	INPPL1//AKT1//EIF4B//EIF4E//FGF9//PIK3R1//KL//SH2B2//ATP6V1C2
GO:0051170	nuclear import	Biological process	10	193	252	14742	3.03109	0.00180956	0.160674	2.74243	AKT1//TNPO1//FGF9//KPNA4//NCKIPSD//PDE2A//MAVS//EDA//GREM1//FBXW11
GO:0048869	cellular developmental process	Biological process	62	2554	252	14742	1.42013	0.00200315	0.174233	2.69829	QKI//FGF9//ZEB2//DCX//CELSR2//TUBB2B//TGFBR3//TNMD//IMPAD1//GREM1//CELF1//BAI1//ULK2//AFG3L2//ANK2//CREB1//DLG3//EPHA8//EPHB3//PAK2//NRXN1//SEMA3A//CLASP2//ENAH//SEMA6A//ADAM12//NTM//PALM2//DTX1//SKI//DICER1//PPARA//AKT1//PTEN//STMN2//BCL11A//INPPL1//ALDH1A2//RORA//ATG7//TCF7//CREBL2//EDA//ZEB1//UTP14C//HUWE1//HIPK2//TSHR//PDE2A//TFRC//CCND1//ATXN10//UHMK1//VAMP3//TFAP2B//CLIP3//TRIB2//ACVR1B//CC…
GO:0008152	metabolic process	Biological process	178	9124	252	14742	1.14128	0.00211475	0.179479	2.67474	PIGK//POLH//POLQ//PAPD5//PTEN//MTR//DNMT1//BPTF//PDE2A//PPARA//RFX5//SKI//ZEB1//TFAP2B//ZNF148//DICER1//HIPK2//MTDH//BAZ2A//MAP3K1//UBE2D3//HUWE1//ARIH2//FBXW11//EIF4B//EIF4E//SRSF1//CSTF3//HNRNPA2B1//HNRNPF//YTHDC1//NCOA1//CPT1A//VAMP3//AKT1//CCND1//CCND2//CLIP3//MAVS//DTX1//POU2F2//NFAT5//MLEC//DNAJC9//DNAJC16//DNAJC21//TUBB2B//C1QB//FBXO21//FBXO11//CALM3//IDH2//PDK3//PFKFB3//PPP1R3A//KL//GFPT2…
GO:0044237	cellular metabolic process	Biological process	163	8211	252	14742	1.16131	0.00214768	0.179479	2.66803	PIGK//POLH//POLQ//PAPD5//PTEN//MTR//DNMT1//BPTF//PDE2A//PPARA//RFX5//SKI//ZEB1//TFAP2B//ZNF148//DICER1//HIPK2//MTDH//BAZ2A//MAP3K1//UBE2D3//HUWE1//ARIH2//FBXW11//EIF4B//EIF4E//SRSF1//CSTF3//HNRNPA2B1//HNRNPF//YTHDC1//NCOA1//CPT1A//VAMP3//AKT1//CCND1//CCND2//CLIP3//MAVS//DTX1//POU2F2//NFAT5//MLEC//DNAJC9//DNAJC16//DNAJC21//TUBB2B//FBXO21//FBXO11//PPP1R3A//CALM3//GFPT2//PFKFB3//INPPL1//PDK3//SLC5A3…
GO:0048812	neuron projection morphogenesis	Biological process	19	537	252	14742	2.06983	0.00224904	0.181649	2.648	BAI1//ULK2//AFG3L2//ANK2//CREB1//DCX//DLG3//EPHA8//EPHB3//PAK2//NRXN1//SEMA3A//CLASP2//ENAH//SEMA6A//ATG7//BCL11A//CELSR2//DICER1
GO:0006376	mRNA splice site selection	Biological process	3	16	252	14742	10.9688	0.00234413	0.181649	2.63002	SRSF1//CELF1//PTBP2
GO:0021955	central nervous system neuron axonogenesis	Biological process	3	16	252	14742	10.9688	0.00234413	0.181649	2.63002	DCX//EPHB3//ATG7
GO:0045737	positive regulation of cyclin-dependent protein kinase activity	Biological process	3	16	252	14742	10.9688	0.00234413	0.181649	2.63002	AKT1//CCND1//CCND2
GO:0032869	cellular response to insulin stimulus	Biological process	10	201	252	14742	2.91045	0.00243673	0.185453	2.61319	AKT1//EIF4B//EIF4E//FGF9//PIK3R1//KL//SH2B2//ATP6V1C2//INPPL1//CCND2
GO:0048731	system development	Biological process	72	3095	252	14742	1.3609	0.00248253	0.185624	2.60511	CLEC3A//IMPAD1//EPHB3//FGF9//PTEN//NRXN1//DICER1//GREM1//CCND2//ALDH1A2//QKI//HIPK2//ZEB2//DCX//CELSR2//TUBB2B//TFAP2B//TGFBR3//SKI//ENAH//CCND1//ATG7//SEMA6A//AKT1//CNTFR//EPHA8//LSAMP//MTR//ZEB1//ENC1//ULK2//SEMA3A//ATXN10//BAI1//AFG3L2//ANK2//CREB1//DLG3//PAK2//CLASP2//C1QB//BPTF//INPPL1//TCF7//SHROOM4//SLC5A3//PPARA//ADAP2//CHODL//ADAM12//NTM//DTX1//IRAK3//STMN2//BCL11A//TNMD//NCOA1//MYO16//R…
GO:0044238	primary metabolic process	Biological process	165	8366	252	14742	1.15378	0.00270694	0.198495	2.56752	PIGK//POLH//POLQ//PAPD5//PTEN//MTR//DNMT1//BPTF//PDE2A//PPARA//RFX5//SKI//ZEB1//TFAP2B//ZNF148//DICER1//HIPK2//MTDH//BAZ2A//MAP3K1//UBE2D3//HUWE1//ARIH2//FBXW11//EIF4B//EIF4E//SRSF1//CSTF3//HNRNPA2B1//HNRNPF//YTHDC1//NCOA1//CPT1A//AKT1//CCND1//CCND2//CLIP3//MAVS//DTX1//POU2F2//NFAT5//MLEC//DNAJC9//DNAJC16//DNAJC21//TUBB2B//C1QB//FBXO21//FBXO11//CALM3//IDH2//PDK3//PFKFB3//PPP1R3A//KL//GFPT2//INPPL…
GO:0006913	nucleocytoplasmic transport	Biological process	13	311	252	14742	2.44534	0.00274782	0.198495	2.56101	AKT1//TNPO1//FGF9//EIF4E//SRSF1//KPNA4//NCKIPSD//PDE2A//MAVS//EDA//GREM1//FBXW11//UHMK1
GO:0071310	cellular response to organic substance	Biological process	30	1028	252	14742	1.7072	0.00283911	0.19939	2.54682	IRAK3//CTDSP2//AKT1//EIF4B//EIF4E//FGF9//PIK3R1//KL//SH2B2//ATP6V1C2//CALM3//CREB1//PDE1A//PTEN//RAB14//DICER1//CAMK2D//KPNA4//DNMT1//ZEB1//RRAGC//CCND1//CCND2//NCOA1//PDE2A//PPARA//INPPL1//MAVS//CNTFR//TCF7
GO:0017038	protein import	Biological process	11	240	252	14742	2.68125	0.00285378	0.19939	2.54458	AKT1//TNPO1//FGF9//KPNA4//NCKIPSD//PDE2A//TOMM70A//MAVS//EDA//GREM1//FBXW11
GO:0045444	fat cell differentiation	Biological process	7	111	252	14742	3.68919	0.00295056	0.201848	2.5301	TRIB2//AKT1//CREB1//CREBL2//CCND1//TFAP2B//CLIP3
GO:0051169	nuclear transport	Biological process	13	314	252	14742	2.42197	0.00298368	0.201848	2.52525	AKT1//TNPO1//FGF9//EIF4E//SRSF1//KPNA4//NCKIPSD//PDE2A//MAVS//EDA//GREM1//FBXW11//UHMK1
GO:0009719	response to endogenous stimulus	Biological process	26	853	252	14742	1.78312	0.00305374	0.20336	2.51517	TRDMT1//AKT1//EIF4B//EIF4E//FGF9//PIK3R1//KL//SH2B2//ATP6V1C2//CALM3//CREB1//PDE1A//PTEN//RAB14//CCND1//DNMT1//ZEB1//RRAGC//TGFBR3//CCND2//NCOA1//ALDH1A2//INPPL1//PPARA//C1QB//PDE2A
GO:0000060	protein import into nucleus, translocation	Biological process	4	36	252	14742	6.5	0.00319537	0.208431	2.49548	PDE2A//MAVS//AKT1//TNPO1
GO:0007178	transmembrane receptor protein serine/threonine kinase signaling pathway	Biological process	10	209	252	14742	2.79904	0.0032277	0.208431	2.49111	CREB1//MAP3K1//SKI//TGFBR3//UBE2D3//ZEB1//TFAP2B//HIPK2//GREM1//ACVR1B
GO:0032868	response to insulin stimulus	Biological process	11	247	252	14742	2.60526	0.00355283	0.226002	2.44943	AKT1//EIF4B//EIF4E//FGF9//PIK3R1//KL//SH2B2//ATP6V1C2//CCND2//INPPL1//PPARA
GO:0007275	multicellular organismal development	Biological process	82	3675	252	14742	1.30531	0.00371139	0.232617	2.43046	CLEC3A//IMPAD1//EPHB3//FGF9//PTEN//NRXN1//DICER1//GREM1//CCND2//ALDH1A2//QKI//HIPK2//SRSF1//TAPT1//ZEB2//DCX//CELSR2//TUBB2B//TFAP2B//SBDS//TGFBR3//SKI//ENAH//CCND1//ATG7//CELF1//RAB14//ZEB1//SEMA6A//AKT1//CNTFR//EPHA8//LSAMP//MTR//ENC1//ULK2//SEMA3A//ATXN10//BAI1//AFG3L2//ANK2//CREB1//DLG3//PAK2//CLASP2//C1QB//BPTF//INPPL1//TCF7//SHROOM4//SLC5A3//PPARA//ADAP2//CHODL//ADAM12//NTM//DTX1//IRAK3//ST…
GO:0034504	protein localization to nucleus	Biological process	10	214	252	14742	2.73364	0.00381781	0.23445	2.41819	AKT1//TNPO1//FGF9//KPNA4//NCKIPSD//PDE2A//MAVS//EDA//GREM1//FBXW11
GO:0031110	regulation of microtubule polymerization or depolymerization	Biological process	4	38	252	14742	6.15789	0.00389897	0.23445	2.40905	STMN2//CLASP2//CLIP3//SBDS
GO:0007026	negative regulation of microtubule depolymerization	Biological process	3	19	252	14742	9.23684	0.00390567	0.23445	2.4083	SBDS//STMN2//CLASP2
GO:0016071	mRNA metabolic process	Biological process	20	611	252	14742	1.91489	0.00420831	0.243625	2.37589	EIF4B//EIF4E//SRSF1//CSTF3//HNRNPA2B1//HNRNPF//YTHDC1//CELF1//PTBP2//DHX15//QKI//CDK12//WDR33//CPEB1//SREK1//RBFOX3//ELAVL1//PAPD5//AKT1//TNPO1
GO:0070201	regulation of establishment of protein localization	Biological process	11	253	252	14742	2.54348	0.00425571	0.243625	2.37103	PDE2A//MAVS//EDA//GREM1//FBXW11//UHMK1//RPH3AL//AKT1//PIK3R1//NRXN1//CLIP3
GO:0071363	cellular response to growth factor stimulus	Biological process	11	253	252	14742	2.54348	0.00425571	0.243625	2.37103	AKT1//CALM3//CREB1//FGF9//PDE1A//PIK3R1//PTEN//KL//RAB14//PDE2A//ZEB1
GO:0072659	protein localization in plasma membrane	Biological process	4	39	252	14742	6	0.00428716	0.243625	2.36783	AKT1//PIK3R1//NRXN1//CLIP3
GO:0031114	regulation of microtubule depolymerization	Biological process	3	20	252	14742	8.775	0.00453745	0.244101	2.34319	STMN2//CLASP2//SBDS
GO:0032270	positive regulation of cellular protein metabolic process	Biological process	16	449	252	14742	2.08463	0.00459011	0.244101	2.33818	AKT1//CCND1//CCND2//CLIP3//MAVS//PTEN//ELAVL1//ATG7//RAP2B//TRIB2//CREBL2//FBXW11//UHMK1//PAK2//CDC27//DNMT1
GO:0007409	axonogenesis	Biological process	17	490	252	14742	2.02959	0.00460193	0.244101	2.33706	ANK2//CREB1//DCX//DLG3//EPHA8//EPHB3//PAK2//NRXN1//SEMA3A//CLASP2//ENAH//SEMA6A//ATG7//BCL11A//BAI1//ULK2//AFG3L2
GO:0048667	cell morphogenesis involved in neuron differentiation	Biological process	18	532	252	14742	1.97932	0.00464958	0.244101	2.33259	BAI1//ULK2//AFG3L2//ANK2//CREB1//DCX//DLG3//EPHA8//EPHB3//PAK2//NRXN1//SEMA3A//CLASP2//ENAH//SEMA6A//ATG7//BCL11A//CELSR2
GO:0045834	positive regulation of lipid metabolic process	Biological process	6	91	252	14742	3.85714	0.00467028	0.244101	2.33066	AKT1//CREB1//CREBL2//CPT1A//PPARA//EPHA8
GO:0048858	cell projection morphogenesis	Biological process	20	617	252	14742	1.89627	0.00468566	0.244101	2.32923	BAI1//ULK2//AFG3L2//ANK2//CREB1//DCX//DLG3//EPHA8//EPHB3//PAK2//NRXN1//SEMA3A//CLASP2//ENAH//SEMA6A//ATG7//BCL11A//DICER1//CELSR2//PARVA
GO:0044262	cellular carbohydrate metabolic process	Biological process	18	533	252	14742	1.97561	0.0047398	0.244101	2.32424	PPP1R3A//AKT1//CALM3//GFPT2//PFKFB3//CPT1A//INPPL1//PDK3//TFAP2B//SLC5A3//LARGE//GPCPD1//IDH2//ST6GAL2//SRD5A3//MLEC//PPARA//PTEN
GO:0007179	transforming growth factor beta receptor signaling pathway	Biological process	7	121	252	14742	3.3843	0.00475373	0.244101	2.32297	ZEB1//HIPK2//SKI//CREB1//MAP3K1//TGFBR3//UBE2D3
GO:0050794	regulation of cellular process	Biological process	149	7509	252	14742	1.16081	0.00513364	0.25609	2.28957	CDC27//PTEN//DNMT1//BPTF//PDE2A//PPARA//RFX5//SKI//ZEB1//TFAP2B//ZNF148//DICER1//HIPK2//MTDH//MAP3K1//BAZ2A//NCOA1//CAMK2D//VAMP3//AKT1//CCND1//CCND2//CLIP3//MAVS//ALDH1A2//TNMD//IRAK3//FGF9//CREB1//CR2//GREM1//CELSR2//TCF7//FBXW11//ACVR1B//ADRBK2//ANK2//ANK3//BAI1//CALM3//CNTFR//CREBL2//EDA//EPHB3//PAK2//PDE1A//PIK3R1//PPP2R2C//RAP2B//RORA//SKAP2//PLAA//SH3BP5//ULK2//SH2B2//NFAT5//PDAP1//NCKIPSD…
GO:0000902	cell morphogenesis	Biological process	25	843	252	14742	1.73488	0.00518511	0.25609	2.28524	TGFBR3//TNMD//GREM1//BAI1//ULK2//AFG3L2//ANK2//CREB1//DCX//DLG3//EPHA8//EPHB3//PAK2//NRXN1//SEMA3A//CLASP2//ENAH//SEMA6A//PALM2//ATG7//BCL11A//VAMP3//DICER1//CELSR2//PARVA
GO:0022618	ribonucleoprotein complex assembly	Biological process	6	93	252	14742	3.77419	0.00519259	0.25609	2.28462	SRSF1//CELF1//PTBP2//DICER1//NIP7//SBDS
GO:0045600	positive regulation of fat cell differentiation	Biological process	3	21	252	14742	8.35714	0.00522756	0.25609	2.2817	AKT1//CREB1//CREBL2
GO:0032502	developmental process	Biological process	89	4104	252	14742	1.26864	0.00537719	0.25736	2.26944	CLEC3A//IMPAD1//EPHB3//FGF9//PTEN//NRXN1//DICER1//GREM1//CCND2//ALDH1A2//QKI//HIPK2//SRSF1//TAPT1//ZEB2//DCX//CELSR2//TUBB2B//TFAP2B//SBDS//TGFBR3//SKI//ENAH//TNMD//CCND1//ATG7//CNTFR//AKT1//EDA//ELAVL1//EPHA8//MEIS1//ENC1//UTP14C//SEMA3A//ARIH2//SHROOM4//SEMA6A//TSHZ3//ST6GAL2//TSHZ2//CELF1//RAB14//ZEB1//LSAMP//MTR//ULK2//ATXN10//BAI1//AFG3L2//ANK2//CREB1//DLG3//PAK2//CLASP2//C1QB//BPTF//INPPL1/…
GO:0050789	regulation of biological process	Biological process	156	7933	252	14742	1.15038	0.00540895	0.25736	2.26689	CDC27//PTEN//DNMT1//BPTF//PDE2A//PPARA//RFX5//SKI//ZEB1//TFAP2B//ZNF148//DICER1//HIPK2//MTDH//MAP3K1//BAZ2A//NCOA1//CAMK2D//VAMP3//AKT1//CCND1//CCND2//CLIP3//MAVS//ALDH1A2//TNMD//IRAK3//SCN5A//SEMA3A//FGF9//TSHZ3//CREB1//CR2//GREM1//C1QB//CELSR2//TCF7//FBXW11//ACVR1B//ADRBK2//ANK2//ANK3//BAI1//CALM3//CNTFR//CREBL2//EDA//EPHB3//PAK2//PDE1A//PIK3R1//PPP2R2C//RAP2B//RORA//SKAP2//PLAA//SH3BP5//ULK2//…
GO:0032990	cell part morphogenesis	Biological process	20	626	252	14742	1.86901	0.00548522	0.25736	2.26081	BAI1//ULK2//AFG3L2//ANK2//CREB1//DCX//DLG3//EPHA8//EPHB3//PAK2//NRXN1//SEMA3A//CLASP2//ENAH//SEMA6A//ATG7//BCL11A//DICER1//CELSR2//PARVA
GO:0010629	negative regulation of gene expression	Biological process	24	802	252	14742	1.75062	0.00549501	0.25736	2.26003	DNMT1//BPTF//PDE2A//PPARA//RFX5//SKI//ZEB1//TFAP2B//ZNF148//DICER1//HIPK2//MTDH//BAZ2A//CREB1//CELF1//DEDD//BCLAF1//CBX1//FBXW11//GREM1//TSHZ3//RBAK//INPPL1//BCL11A
GO:0070887	cellular response to chemical stimulus	Biological process	37	1410	252	14742	1.53511	0.00558184	0.258585	2.25322	NCOA1//IRAK3//GREM1//CYP3A5//MTR//CTDSP2//AKT1//EIF4B//EIF4E//FGF9//PIK3R1//KL//SH2B2//ATP6V1C2//CALM3//CREB1//PDE1A//PTEN//RAB14//DICER1//CAMK2D//KPNA4//DNMT1//ZEB1//RRAGC//SBDS//CCND1//CCND2//PDE2A//PPARA//INPPL1//MAVS//CNTFR//SCN5A//ALDH1A2//TCF7//HIPK2
GO:0000209	protein polyubiquitination	Biological process	8	158	252	14742	2.96203	0.00582639	0.267012	2.2346	ARIH2//TRIM56//UBE2D3//UBE2R2//CDC27//MAP3K1//HUWE1//FBXW11
GO:0030509	BMP signaling pathway	Biological process	6	96	252	14742	3.65625	0.00605465	0.27452	2.21791	TFAP2B//SKI//GREM1//HIPK2//TGFBR3//UBE2D3
GO:0009893	positive regulation of metabolic process	Biological process	41	1617	252	14742	1.4833	0.00635599	0.28515	2.19682	NCOA1//VAMP3//AKT1//CCND1//CCND2//CLIP3//MAVS//PTEN//TSHR//MTDH//DNMT1//FGF9//ALDH1A2//QKI//DICER1//ELAVL1//CREB1//CREBL2//BPTF//PPARA//TFAP2B//CNBP//FBXW11//GREM1//HIPK2//ATG7//RAP2B//CPT1A//TRIB2//EPHA8//PLAGL2//RORA//SKI//ZEB1//ZNF148//BCL11A//UHMK1//MAP3K1//PAK2//CDC27//BCLAF1
GO:0046488	phosphatidylinositol metabolic process	Biological process	6	98	252	14742	3.58163	0.00668446	0.293703	2.17493	HTR2C//PIGK//INPPL1//PIK3R1//IMPAD1//PTEN
GO:0071826	ribonucleoprotein complex subunit organization	Biological process	6	98	252	14742	3.58163	0.00668446	0.293703	2.17493	SRSF1//CELF1//PTBP2//DICER1//NIP7//SBDS
GO:0030163	protein catabolic process	Biological process	16	469	252	14742	1.99574	0.00689957	0.300061	2.16118	MAP3K1//HUWE1//ARIH2//UBE2D3//FBXO21//USP31//FBXO11//PTEN//ERLIN1//CDC27//FBXW11//TRIB2//IRAK3//PTPN3//ATG7//AFG3L2
GO:0031109	microtubule polymerization or depolymerization	Biological process	4	45	252	14742	5.2	0.00717154	0.305194	2.14439	STMN2//CLASP2//CLIP3//SBDS
GO:0070848	response to growth factor stimulus	Biological process	11	272	252	14742	2.36581	0.00723741	0.305194	2.14042	AKT1//CALM3//CREB1//FGF9//PDE1A//PIK3R1//PTEN//KL//RAB14//PDE2A//ZEB1
GO:0032386	regulation of intracellular transport	Biological process	8	164	252	14742	2.85366	0.00724709	0.305194	2.13984	CALM3//CAMK2D//PDE2A//MAVS//EDA//GREM1//FBXW11//UHMK1
GO:0008037	cell recognition	Biological process	5	71	252	14742	4.11972	0.00730402	0.305194	2.13644	UBAP2L//EPHB3//SEMA3A//NTM//NCR3
GO:0051091	positive regulation of sequence-specific DNA binding transcription factor activity	Biological process	8	165	252	14742	2.83636	0.00750724	0.308396	2.12452	EDA//IRAK3//GREM1//MTDH//AKT1//PTEN//HIPK2//MAVS
GO:0045184	establishment of protein localization	Biological process	32	1196	252	14742	1.56522	0.00752539	0.308396	2.12347	GOLGA1//AKT1//TNPO1//FGF9//KPNA4//NCKIPSD//SCARB2//AP3M1//PDE2A//TOMM70A//RPH3AL//RAB2A//RAB5C//SNX4//VAMP3//PDCD6IP//ATG7//RAB11FIP2//AHCTF1//RAB14//COX18//MAVS//TFRC//ATP6V1C2//EDA//GREM1//FBXW11//UHMK1//CLIP3//PIK3R1//NRXN1//ANK3
GO:0007019	microtubule depolymerization	Biological process	3	24	252	14742	7.3125	0.00766137	0.310979	2.11569	STMN2//CLASP2//SBDS
GO:0043242	negative regulation of protein complex disassembly	Biological process	4	46	252	14742	5.08696	0.00775118	0.311656	2.11063	STMN2//CLASP2//SBDS//IRAK3
GO:0048856	anatomical structure development	Biological process	77	3510	252	14742	1.28333	0.00805835	0.314794	2.09375	CLEC3A//IMPAD1//EPHB3//FGF9//PTEN//NRXN1//DICER1//GREM1//CCND2//ALDH1A2//QKI//HIPK2//ZEB2//DCX//CELSR2//TUBB2B//TFAP2B//SBDS//TGFBR3//SKI//ENAH//TNMD//CCND1//ATG7//CNTFR//CELF1//SEMA6A//EDA//AKT1//EPHA8//LSAMP//MTR//ZEB1//ENC1//ULK2//SEMA3A//ATXN10//BAI1//AFG3L2//ANK2//CREB1//DLG3//PAK2//CLASP2//C1QB//BPTF//INPPL1//TCF7//SHROOM4//SLC5A3//PPARA//ADAP2//CHODL//ADAM12//NTM//PALM2//DTX1//IRAK3//STMN2…
GO:0018105	peptidyl-serine phosphorylation	Biological process	6	102	252	14742	3.44118	0.00808465	0.314794	2.09234	AKT1//CREBL2//MAP3K1//PAK2//HIPK2//UHMK1
GO:0005975	carbohydrate metabolic process	Biological process	21	694	252	14742	1.77017	0.00815407	0.314794	2.08863	PPP1R3A//AKT1//CALM3//GFPT2//PFKFB3//CPT1A//INPPL1//PDK3//TFAP2B//SLC5A3//LARGE//GPCPD1//IDH2//ST6GAL2//SRD5A3//MLEC//IMPAD1//DSE//PPARA//PTEN//KL
GO:0010605	negative regulation of macromolecule metabolic process	Biological process	30	1108	252	14742	1.58394	0.00818024	0.314794	2.08723	DNMT1//BPTF//PDE2A//PPARA//RFX5//SKI//ZEB1//TFAP2B//ZNF148//DICER1//HIPK2//MTDH//BAZ2A//PTEN//INPPL1//BCL11A//CREB1//CELF1//DEDD//BCLAF1//CBX1//FBXW11//GREM1//TSHZ3//RBAK//PTBP2//IRAK3//TRIB2//PTPN3//CDC27
GO:0051494	negative regulation of cytoskeleton organization	Biological process	5	73	252	14742	4.00685	0.00819853	0.314794	2.08626	STMN2//CLASP2//CLIP3//MAP3K1//SBDS
GO:0046326	positive regulation of glucose import	Biological process	3	25	252	14742	7.02	0.00859771	0.327173	2.06562	AKT1//CREBL2//PIK3R1
GO:0043412	macromolecule modification	Biological process	55	2360	252	14742	1.36335	0.00884429	0.333578	2.05334	PIGK//PTEN//MAP3K1//UBE2D3//HUWE1//ARIH2//FBXW11//AKT1//CCND1//CCND2//CLIP3//MAVS//FBXO21//FBXO11//DNMT1//TRDMT1//BAZ2A//ATG7//ACVR1B//ADRBK2//CAMK2D//CREB1//PAK2//PDK3//IRAK3//AAK1//HIPK2//TRIB2//PTPN3//CTDSP2//SIRT3//MTR//LARGE//ST6GAL2//GFPT2//SRD5A3//UBE2R2//AGK//CDKAL1//BCL11A//UHMK1//MLEC//ZDHHC2//SKI//RAP2B//CREBL2//CDK12//INPPL1//ZEB2//EPHA8//EPHB3//ULK2//CDC27//TGFBR3//TRIM56
GO:0051253	negative regulation of RNA metabolic process	Biological process	22	748	252	14742	1.72059	0.00937113	0.345238	2.02821	DNMT1//BPTF//PDE2A//PPARA//RFX5//SKI//ZEB1//TFAP2B//ZNF148//DICER1//HIPK2//MTDH//BAZ2A//CREB1//DEDD//BCLAF1//CBX1//FBXW11//GREM1//TSHZ3//RBAK//PTBP2
GO:0010604	positive regulation of macromolecule metabolic process	Biological process	37	1458	252	14742	1.48457	0.00940288	0.345238	2.02674	NCOA1//VAMP3//AKT1//CCND1//CCND2//CLIP3//MAVS//PTEN//DNMT1//FGF9//ALDH1A2//QKI//DICER1//ELAVL1//CREB1//CREBL2//BPTF//PPARA//TFAP2B//CNBP//FBXW11//GREM1//HIPK2//ATG7//RAP2B//TRIB2//PLAGL2//RORA//SKI//ZEB1//ZNF148//BCL11A//UHMK1//MAP3K1//PAK2//CDC27//BCLAF1
GO:0048519	negative regulation of biological process	Biological process	64	2838	252	14742	1.31924	0.00942042	0.345238	2.02593	CDC27//DNMT1//BPTF//PDE2A//PPARA//RFX5//SKI//ZEB1//TFAP2B//ZNF148//DICER1//HIPK2//MTDH//BAZ2A//PTEN//TNMD//IRAK3//GREM1//AKT1//STMN2//CLASP2//UHMK1//INPPL1//BAI1//DLG3//ALDH1A2//SKAP2//MYO16//DDIT4L//BCL11A//SEMA3A//CALM3//CAMK2D//CREB1//CELF1//RPH3AL//DEDD//BCLAF1//CBX1//FBXW11//TSHZ3//RBAK//CCND1//FGF9//ACVR1B//RAP2B//CLIP3//MAP3K1//UBE2D3//MAVS//PTBP2//ADRBK2//PAK2//ATG7//SBDS//CNTFR//TRIB2//D…
GO:0033365	protein localization to organelle	Biological process	15	444	252	14742	1.97635	0.0095421	0.345238	2.02036	GOLGA1//AKT1//TNPO1//FGF9//KPNA4//NCKIPSD//SCARB2//AP3M1//PDE2A//TOMM70A//MAVS//EDA//GREM1//FBXW11//COX18
GO:0045664	regulation of neuron differentiation	Biological process	11	283	252	14742	2.27385	0.00959256	0.345238	2.01807	AKT1//PTEN//STMN2//BCL11A//INPPL1//DTX1//ZEB1//SEMA3A//EPHB3//CCND2//DICER1
GO:0006464	protein modification process	Biological process	53	2267	252	14742	1.36767	0.00963945	0.345238	2.01595	PIGK//PTEN//MAP3K1//UBE2D3//HUWE1//ARIH2//FBXW11//AKT1//CCND1//CCND2//CLIP3//MAVS//FBXO21//FBXO11//ACVR1B//ADRBK2//CAMK2D//CREB1//PAK2//PDK3//IRAK3//AAK1//HIPK2//TRIB2//PTPN3//CTDSP2//SIRT3//MTR//LARGE//ST6GAL2//GFPT2//SRD5A3//ATG7//UBE2R2//AGK//BAZ2A//BCL11A//UHMK1//MLEC//ZDHHC2//SKI//RAP2B//CREBL2//CDK12//INPPL1//ZEB2//EPHA8//EPHB3//ULK2//CDC27//DNMT1//TGFBR3//TRIM56
GO:0032989	cellular component morphogenesis	Biological process	25	888	252	14742	1.64696	0.00976323	0.346757	2.01041	TGFBR3//TNMD//GREM1//BAI1//ULK2//AFG3L2//ANK2//CREB1//DCX//DLG3//EPHA8//EPHB3//PAK2//NRXN1//SEMA3A//CLASP2//ENAH//SEMA6A//PALM2//ATG7//BCL11A//DICER1//VAMP3//CELSR2//PARVA
GO:0006605	protein targeting	Biological process	15	446	252	14742	1.96749	0.00991663	0.349295	2.00364	GOLGA1//AKT1//TNPO1//FGF9//KPNA4//NCKIPSD//SCARB2//AP3M1//PDE2A//TOMM70A//MAVS//EDA//GREM1//FBXW11//UHMK1
GO:0032501	multicellular organismal process	Biological process	107	5201	252	14742	1.20352	0.0102922	0.359204	1.98749	CLEC3A//IMPAD1//EPHB3//FGF9//PTEN//NRXN1//DICER1//GREM1//CCND2//ALDH1A2//QKI//HIPK2//SRSF1//TAPT1//ZEB2//DCX//CELSR2//TUBB2B//TFAP2B//SBDS//TGFBR3//SKI//ENAH//CCND1//ATG7//SCN5A//SEMA3A//TSHZ3//CALM3//AKT1//PDE1A//PDE2A//PIK3R1//SH2B2//CD244//CAMK2D//CREB1//DLG3//HTR2C//NOVA1//PLCB3//RAB14//EDA//ELAVL1//EPHA8//MEIS1//ENC1//UTP14C//ARIH2//SHROOM4//SEMA6A//ST6GAL2//TSHZ2//ZNF148//CELF1//DEDD//WDR33…
GO:0006497	protein lipidation	Biological process	4	50	252	14742	4.68	0.0103754	0.359204	1.98399	PIGK//CLIP3//ZDHHC2//ATG7
GO:0042221	response to chemical stimulus	Biological process	60	2641	252	14742	1.32904	0.0104508	0.359204	1.98085	NCOA1//PPARA//TFRC//IRAK3//TRDMT1//GREM1//HERPUD2//CYP3A5//MTR//CTDSP2//ANK2//CREB1//DCX//DLG3//EPHA8//EPHB3//PAK2//NRXN1//SEMA3A//CLASP2//ENAH//SEMA6A//AKT1//EIF4B//EIF4E//FGF9//PIK3R1//KL//SH2B2//ATP6V1C2//CALM3//PDE1A//PTEN//RAB14//CCND1//CPT1A//HTR2C//INPPL1//RPH3AL//C1QB//DICER1//CCND2//CAMK2D//KPNA4//DNMT1//ZEB1//RRAGC//SBDS//MTDH//TGFBR3//ALDH1A2//TRIM56//AFF3//PDE2A//MAVS//CNTFR//SCN5A//T…
GO:0006513	protein monoubiquitination	Biological process	3	27	252	14742	6.5	0.0106638	0.361875	1.97209	UBE2D3//HUWE1//UBE2R2
GO:0030258	lipid modification	Biological process	7	141	252	14742	2.90426	0.0106983	0.361875	1.97068	CPT1A//AKT1//PPARA//INPPL1//PIK3R1//IMPAD1//PTEN
GO:0010033	response to organic substance	Biological process	40	1620	252	14742	1.44444	0.0107857	0.361957	1.96715	IRAK3//TRDMT1//HERPUD2//CTDSP2//AKT1//EIF4B//EIF4E//FGF9//PIK3R1//KL//SH2B2//ATP6V1C2//CALM3//CREB1//PDE1A//PTEN//RAB14//DICER1//CCND1//CCND2//CPT1A//CAMK2D//KPNA4//DNMT1//ZEB1//RRAGC//MTDH//TGFBR3//NCOA1//ALDH1A2//INPPL1//PPARA//TRIM56//AFF3//PDE2A//C1QB//MAVS//CNTFR//TCF7//TFRC
GO:0021549	cerebellum development	Biological process	4	51	252	14742	4.58824	0.0111108	0.369953	1.95426	ATG7//RORA//NCOA1//MYO16
GO:0016070	RNA metabolic process	Biological process	79	3668	252	14742	1.25995	0.0114112	0.372203	1.94267	DNMT1//BPTF//PDE2A//PPARA//RFX5//SKI//ZEB1//TFAP2B//ZNF148//DICER1//HIPK2//MTDH//BAZ2A//EIF4B//EIF4E//SRSF1//CSTF3//HNRNPA2B1//HNRNPF//YTHDC1//NCOA1//DTX1//POU2F2//NFAT5//CREBL2//THRB//RRAGC//ACVR1B//CHD3//CELSR2//ELAVL2//AFF3//PLAGL2//SOX1//TCF7//ZFX//CNBP//ZNF239//CGGBP1//ARID3B//ZBTB11//BCL11A//SLC2A4RG//ZFP14//RBAK//AEBP2//UTP14C//SBDS//WDR36//CELF1//PTBP2//NOVA1//DHX15//QKI//CDK12//WDR33//CP…
GO:0019222	regulation of metabolic process	Biological process	98	4717	252	14742	1.21539	0.0116551	0.372203	1.93349	PTEN//DNMT1//BPTF//PDE2A//PPARA//RFX5//SKI//ZEB1//TFAP2B//ZNF148//DICER1//HIPK2//MTDH//BAZ2A//MAP3K1//NCOA1//VAMP3//AKT1//CCND1//CCND2//CLIP3//MAVS//POLH//TRDMT1//ACVR1B//CHD3//CREBL2//CELSR2//ELAVL2//AFF3//PLAGL2//POU2F2//SOX1//TCF7//THRB//ZFX//CNBP//ZNF239//CGGBP1//ARID3B//NFAT5//ZBTB11//BCL11A//SLC2A4RG//ZFP14//RBAK//AEBP2//EIF4E//QKI//CPEB1//EIF4B//EIF5//PAK2//TRIB2//CTDSP2//TSHR//CALM3//CREB…
GO:0010977	negative regulation of neuron projection development	Biological process	3	28	252	14742	6.26786	0.0117952	0.372203	1.9283	BCL11A//INPPL1//STMN2
GO:0030514	negative regulation of BMP signaling pathway	Biological process	3	28	252	14742	6.26786	0.0117952	0.372203	1.9283	SKI//GREM1//HIPK2
GO:0046854	phosphatidylinositol phosphorylation	Biological process	3	28	252	14742	6.26786	0.0117952	0.372203	1.9283	INPPL1//PIK3R1//IMPAD1
GO:0044267	cellular protein metabolic process	Biological process	66	2974	252	14742	1.29825	0.0118004	0.372203	1.9281	PIGK//PTEN//MAP3K1//UBE2D3//HUWE1//ARIH2//FBXW11//AKT1//CCND1//CCND2//CLIP3//MAVS//MLEC//DNAJC9//DNAJC16//DNAJC21//TUBB2B//FBXO21//FBXO11//EIF4B//EIF4E//EIF5//MRPS25//QKI//CPEB1//ATG7//ACVR1B//ADRBK2//CAMK2D//CREB1//PAK2//PDK3//IRAK3//AAK1//HIPK2//TRIB2//PTPN3//CTDSP2//SIRT3//MTR//LARGE//ST6GAL2//GFPT2//SRD5A3//USP31//UBE2R2//AGK//ELAVL1//BAZ2A//BCL11A//UHMK1//ZDHHC2//ERLIN1//SKI//CDC27//RAP2B//C…
GO:0045598	regulation of fat cell differentiation	Biological process	4	52	252	14742	4.5	0.0118788	0.372203	1.92523	TRIB2//AKT1//CREB1//CREBL2
GO:0022011	myelination in peripheral nervous system	Biological process	2	10	252	14742	11.7	0.0119643	0.372203	1.92211	DICER1//SKI
GO:0032292	peripheral nervous system axon ensheathment	Biological process	2	10	252	14742	11.7	0.0119643	0.372203	1.92211	SKI//DICER1
GO:0033036	macromolecule localization	Biological process	41	1683	252	14742	1.42513	0.012211	0.377124	1.91325	GOLGA1//AKT1//TNPO1//FGF9//EIF4E//SRSF1//KPNA4//NCKIPSD//SCARB2//AP3M1//PDE2A//TOMM70A//CPT1A//RPH3AL//PPARA//RAB2A//RAB5C//SNX4//VAMP3//PDCD6IP//ATG7//RAB11FIP2//AHCTF1//RAB14//COX18//AAK1//MAVS//TFRC//ATP6V1C2//CLASP2//RRAGC//EDA//GREM1//FBXW11//ANK3//NRXN1//UHMK1//HNRNPA2B1//QKI//CLIP3//PIK3R1
GO:0009791	post-embryonic development	Biological process	5	81	252	14742	3.61111	0.0125366	0.379525	1.90182	INPPL1//ATG7//DICER1//IMPAD1//TAPT1
GO:0045892	negative regulation of transcription, DNA-dependent	Biological process	21	723	252	14742	1.69917	0.0125601	0.379525	1.90101	DNMT1//BPTF//PDE2A//PPARA//RFX5//SKI//ZEB1//TFAP2B//ZNF148//DICER1//HIPK2//MTDH//BAZ2A//CREB1//DEDD//BCLAF1//CBX1//FBXW11//GREM1//TSHZ3//RBAK
GO:0008038	neuron recognition	Biological process	3	29	252	14742	6.05172	0.0129929	0.379525	1.88629	EPHB3//SEMA3A//NTM
GO:0010506	regulation of autophagy	Biological process	3	29	252	14742	6.05172	0.0129929	0.379525	1.88629	MTDH//KIAA1324//ULK2
GO:0031076	embryonic camera-type eye development	Biological process	3	29	252	14742	6.05172	0.0129929	0.379525	1.88629	ZEB1//HIPK2//ALDH1A2
GO:0046834	lipid phosphorylation	Biological process	3	29	252	14742	6.05172	0.0129929	0.379525	1.88629	INPPL1//PIK3R1//IMPAD1
GO:0048009	insulin-like growth factor receptor signaling pathway	Biological process	3	29	252	14742	6.05172	0.0129929	0.379525	1.88629	INPPL1//AKT1//PIK3R1
GO:0018209	peptidyl-serine modification	Biological process	6	113	252	14742	3.10619	0.0130067	0.379525	1.88583	AKT1//MAP3K1//PAK2//HIPK2//UHMK1//CREBL2
GO:0006417	regulation of translation	Biological process	8	182	252	14742	2.57143	0.0130902	0.379525	1.88306	EIF4B//EIF5//ELAVL1//UHMK1//AKT1//EIF4E//QKI//CPEB1
GO:0032268	regulation of cellular protein metabolic process	Biological process	30	1150	252	14742	1.52609	0.0133465	0.384343	1.87463	PTEN//MAP3K1//AKT1//CCND1//CCND2//CLIP3//MAVS//EIF4E//QKI//CPEB1//EIF4B//EIF5//PAK2//TRIB2//CTDSP2//AGK//ELAVL1//SKI//ATG7//RAP2B//CREBL2//CDK12//INPPL1//IRAK3//ZEB2//FBXW11//UHMK1//PTPN3//CDC27//DNMT1
GO:0048518	positive regulation of biological process	Biological process	68	3104	252	14742	1.28157	0.0139421	0.387287	1.85567	NCOA1//VAMP3//AKT1//CCND1//CCND2//CLIP3//MAVS//FGF9//CREB1//MAP3K1//CR2//IRAK3//C1QB//ACVR1B//PLAGL2//PTEN//DEDD//BCLAF1//TSHR//CNTFR//TFAP2B//CNBP//ALDH1A2//HIPK2//ARHGEF4//MTDH//CAMK2D//DNMT1//QKI//DICER1//STMN2//BCL11A//ELAVL1//CREBL2//PIK3R1//BPTF//PPARA//FBXW11//GREM1//PAK2//ENAH//SKI//ZEB2//KL//ATG7//RAP2B//CPT1A//RRAGC//TRIB2//EDA//EPHA8//KIAA1324//ZEB1//AAK1//TFRC//EIF4E//RORA//ZNF148//UH…
GO:0006468	protein phosphorylation	Biological process	29	1106	252	14742	1.53391	0.0139786	0.387287	1.85454	PTEN//MAP3K1//AKT1//CCND1//CCND2//CLIP3//MAVS//PAK2//TRIB2//CTDSP2//AGK//HIPK2//UHMK1//PDK3//ACVR1B//RAP2B//CREBL2//CDK12//INPPL1//IRAK3//ZEB2//CAMK2D//EPHA8//EPHB3//ULK2//AAK1//TGFBR3//ADRBK2//CREB1
GO:0051960	regulation of nervous system development	Biological process	13	381	252	14742	1.99606	0.0141907	0.387287	1.848	SKI//DICER1//AKT1//PTEN//STMN2//BCL11A//INPPL1//CCND2//DTX1//ZEB1//SEMA3A//EPHB3//NRXN1
GO:0042993	positive regulation of transcription factor import into nucleus	Biological process	3	30	252	14742	5.85	0.0142577	0.387287	1.84595	EDA//GREM1//MAVS
GO:0042158	lipoprotein biosynthetic process	Biological process	4	55	252	14742	4.25455	0.0143846	0.387287	1.8421	ATG7//PIGK//CLIP3//ZDHHC2
GO:0006301	postreplication repair	Biological process	2	11	252	14742	10.6364	0.0144595	0.387287	1.83985	POLH//WDR33
GO:0042759	long-chain fatty acid biosynthetic process	Biological process	2	11	252	14742	10.6364	0.0144595	0.387287	1.83985	ELOVL7//QKI
GO:0046321	positive regulation of fatty acid oxidation	Biological process	2	11	252	14742	10.6364	0.0144595	0.387287	1.83985	CPT1A//PPARA
GO:0001889	liver development	Biological process	5	84	252	14742	3.48214	0.0145003	0.387287	1.83862	CCND1//CCND2//TGFBR3//ALDH1A2//ATG7
GO:0007411	axon guidance	Biological process	12	341	252	14742	2.05865	0.0145382	0.387287	1.83749	EPHB3//SEMA3A//ANK2//CREB1//DCX//DLG3//EPHA8//PAK2//NRXN1//CLASP2//ENAH//SEMA6A
GO:0007169	transmembrane receptor protein tyrosine kinase signaling pathway	Biological process	18	598	252	14742	1.76087	0.014539	0.387287	1.83747	AKT1//CALM3//CREB1//PDE1A//PIK3R1//PTEN//ADAM12//EIF4B//EIF4E//FGF9//KL//SH2B2//ATP6V1C2//RAB14//INPPL1//ARHGEF4//EPHA8//EPHB3
GO:0051247	positive regulation of protein metabolic process	Biological process	16	510	252	14742	1.83529	0.0145391	0.387287	1.83746	AKT1//CCND1//CCND2//CLIP3//MAVS//PTEN//ELAVL1//ATG7//RAP2B//TRIB2//CREBL2//FBXW11//UHMK1//PAK2//CDC27//DNMT1
GO:0050767	regulation of neurogenesis	Biological process	12	344	252	14742	2.0407	0.0154751	0.409658	1.81037	SKI//DICER1//AKT1//PTEN//STMN2//BCL11A//INPPL1//CCND2//DTX1//ZEB1//SEMA3A//EPHB3
GO:0046068	cGMP metabolic process	Biological process	3	31	252	14742	5.66129	0.0155898	0.410146	1.80716	HTR2C//PDE2A//RORA
GO:0019538	protein metabolic process	Biological process	76	3554	252	14742	1.25098	0.015801	0.411171	1.80131	PIGK//PTEN//MAP3K1//UBE2D3//HUWE1//ARIH2//FBXW11//AKT1//CCND1//CCND2//CLIP3//MAVS//MLEC//DNAJC9//DNAJC16//DNAJC21//TUBB2B//C1QB//FBXO21//FBXO11//EIF4B//EIF4E//EIF5//MRPS25//QKI//CPEB1//ATG7//ACVR1B//ADRBK2//CAMK2D//CREB1//PAK2//PDK3//IRAK3//AAK1//HIPK2//TRIB2//PTPN3//CTDSP2//SIRT3//MTR//LARGE//ST6GAL2//GFPT2//SRD5A3//TFRC//ADAM12//JOSD1//AFG3L2//BACE1//SENP3//USP31//NLN//LMLN//UBE2R2//CR2//AGK//E…
GO:0031331	positive regulation of cellular catabolic process	Biological process	5	86	252	14742	3.40116	0.0159182	0.411171	1.79811	PTEN//MTDH//CPT1A//PPARA//TRIB2
GO:0061008	hepaticobiliary system development	Biological process	5	86	252	14742	3.40116	0.0159182	0.411171	1.79811	CCND1//CCND2//TGFBR3//ALDH1A2//ATG7
GO:0022037	metencephalon development	Biological process	4	57	252	14742	4.10526	0.0162274	0.414233	1.78975	NCOA1//MYO16//ATG7//RORA
GO:0006793	phosphorus metabolic process	Biological process	36	1464	252	14742	1.43852	0.0163765	0.414233	1.78578	PTEN//MAP3K1//AKT1//CCND1//CCND2//CLIP3//MAVS//ACVR1B//ADRBK2//CAMK2D//CREB1//PAK2//PDK3//IRAK3//AAK1//HIPK2//TRIB2//PTPN3//CTDSP2//FBXW11//AGK//DLG3//RIMBP2//SLC7A14//IMPAD1//UHMK1//RAP2B//CREBL2//CDK12//INPPL1//ZEB2//PIK3R1//EPHA8//EPHB3//ULK2//TGFBR3
GO:0006796	phosphate-containing compound metabolic process	Biological process	36	1464	252	14742	1.43852	0.0163765	0.414233	1.78578	PTEN//MAP3K1//AKT1//CCND1//CCND2//CLIP3//MAVS//ACVR1B//ADRBK2//CAMK2D//CREB1//PAK2//PDK3//IRAK3//AAK1//HIPK2//TRIB2//PTPN3//CTDSP2//FBXW11//AGK//DLG3//RIMBP2//SLC7A14//IMPAD1//UHMK1//RAP2B//CREBL2//CDK12//INPPL1//ZEB2//PIK3R1//EPHA8//EPHB3//ULK2//TGFBR3
GO:0007417	central nervous system development	Biological process	18	606	252	14742	1.73762	0.0164255	0.414233	1.78448	C1QB//DCX//BPTF//INPPL1//TCF7//SHROOM4//NCOA1//MYO16//ATG7//RORA//ZEB2//SKI//DICER1//EPHB3//CREB1//ALDH1A2//ZEB1//PTEN
GO:0071843	cellular component biogenesis at cellular level	Biological process	9	228	252	14742	2.30921	0.0167081	0.416558	1.77707	SRSF1//UTP14C//SBDS//WDR36//CELF1//PTBP2//DICER1//NIP7//CLIP3
GO:0060324	face development	Biological process	3	32	252	14742	5.48438	0.0169896	0.416558	1.76982	SKI//NRXN1//ALDH1A2
GO:0010558	negative regulation of macromolecule biosynthetic process	Biological process	23	838	252	14742	1.60561	0.0170534	0.416558	1.76819	DNMT1//BPTF//PDE2A//PPARA//RFX5//SKI//ZEB1//TFAP2B//ZNF148//DICER1//HIPK2//MTDH//BAZ2A//INPPL1//CREB1//DEDD//BCLAF1//CBX1//FBXW11//GREM1//TSHZ3//RBAK//TRIB2
GO:0014044	Schwann cell development	Biological process	2	12	252	14742	9.75	0.0171577	0.416558	1.76554	SKI//DICER1
GO:0030510	regulation of BMP signaling pathway	Biological process	4	58	252	14742	4.03448	0.0172018	0.416558	1.76443	SKI//GREM1//HIPK2//TFAP2B
GO:0042787	protein ubiquitination involved in ubiquitin-dependent protein catabolic process	Biological process	4	58	252	14742	4.03448	0.0172018	0.416558	1.76443	PTEN//MAP3K1//HUWE1//ARIH2
GO:0050821	protein stabilization	Biological process	4	58	252	14742	4.03448	0.0172018	0.416558	1.76443	CREB1//CREBL2//PTEN//AAK1
GO:0031323	regulation of cellular metabolic process	Biological process	89	4287	252	14742	1.21449	0.0178692	0.42987	1.7479	PTEN//DNMT1//BPTF//PDE2A//PPARA//RFX5//SKI//ZEB1//TFAP2B//ZNF148//DICER1//HIPK2//MTDH//BAZ2A//MAP3K1//NCOA1//VAMP3//AKT1//CCND1//CCND2//CLIP3//MAVS//POLH//ACVR1B//CHD3//CREBL2//CELSR2//ELAVL2//AFF3//PLAGL2//POU2F2//SOX1//TCF7//THRB//ZFX//CNBP//ZNF239//CGGBP1//ARID3B//NFAT5//ZBTB11//BCL11A//SLC2A4RG//ZFP14//RBAK//AEBP2//EIF4E//QKI//CPEB1//EIF4B//EIF5//PAK2//TRIB2//CTDSP2//TSHR//AGK//INPPL1//ULK2//…
GO:0007009	plasma membrane organization	Biological process	4	59	252	14742	3.9661	0.018212	0.42987	1.73964	AKT1//PIK3R1//NRXN1//CLIP3
GO:0042990	regulation of transcription factor import into nucleus	Biological process	4	59	252	14742	3.9661	0.018212	0.42987	1.73964	EDA//GREM1//FBXW11//MAVS
GO:0009892	negative regulation of metabolic process	Biological process	31	1228	252	14742	1.47679	0.0182848	0.42987	1.73791	DNMT1//BPTF//PDE2A//PPARA//RFX5//SKI//ZEB1//TFAP2B//ZNF148//DICER1//HIPK2//MTDH//BAZ2A//PTEN//INPPL1//BCL11A//CREB1//CELF1//DEDD//BCLAF1//CBX1//FBXW11//GREM1//TSHZ3//RBAK//AKT1//PTBP2//IRAK3//TRIB2//PTPN3//CDC27
GO:0035137	hindlimb morphogenesis	Biological process	3	33	252	14742	5.31818	0.0184576	0.42987	1.73383	AFF3//DICER1//TFAP2B
GO:0042345	regulation of NF-kappaB import into nucleus	Biological process	3	33	252	14742	5.31818	0.0184576	0.42987	1.73383	EDA//GREM1//FBXW11
GO:0042348	NF-kappaB import into nucleus	Biological process	3	33	252	14742	5.31818	0.0184576	0.42987	1.73383	EDA//GREM1//FBXW11
GO:0065007	biological regulation	Biological process	160	8387	252	14742	1.11601	0.0186873	0.432854	1.72845	CDC27//PTEN//DNMT1//BPTF//PDE2A//PPARA//RFX5//SKI//ZEB1//TFAP2B//ZNF148//DICER1//HIPK2//MTDH//MAP3K1//BAZ2A//NCOA1//CAMK2D//VAMP3//AKT1//CCND1//CCND2//CLIP3//MAVS//ALDH1A2//TNMD//IRAK3//SCN5A//SEMA3A//FGF9//TSHZ3//CREB1//CR2//GREM1//CALM3//PDE1A//PIK3R1//SH2B2//CD244//C1QB//CELSR2//TCF7//FBXW11//ACVR1B//ADRBK2//ANK2//ANK3//BAI1//CNTFR//CREBL2//EDA//EPHB3//PAK2//PPP2R2C//RAP2B//RORA//SKAP2//PLAA//…
GO:0046907	intracellular transport	Biological process	27	1038	252	14742	1.52168	0.0191779	0.441284	1.7172	GOLGA1//AKT1//TNPO1//FGF9//EIF4E//SRSF1//KPNA4//NCKIPSD//SCARB2//AP3M1//PDE2A//TOMM70A//CPT1A//RPH3AL//RAB2A//PLCB3//RAB14//CALM3//CAMK2D//SNX4//MAVS//VAMP3//EDA//GREM1//FBXW11//UHMK1//ENAH
GO:0042991	transcription factor import into nucleus	Biological process	4	60	252	14742	3.9	0.0192583	0.441284	1.71538	EDA//GREM1//FBXW11//MAVS
GO:0071375	cellular response to peptide hormone stimulus	Biological process	10	274	252	14742	2.13504	0.0196633	0.442275	1.70634	AKT1//EIF4B//EIF4E//FGF9//PIK3R1//KL//SH2B2//ATP6V1C2//CCND2//INPPL1
GO:0008104	protein localization	Biological process	35	1434	252	14742	1.42782	0.0197829	0.442275	1.70371	GOLGA1//AKT1//TNPO1//FGF9//KPNA4//NCKIPSD//SCARB2//AP3M1//PDE2A//TOMM70A//RPH3AL//RAB2A//RAB5C//SNX4//VAMP3//PDCD6IP//ATG7//RAB11FIP2//AHCTF1//RAB14//COX18//AAK1//MAVS//TFRC//ATP6V1C2//CLASP2//RRAGC//EDA//GREM1//FBXW11//ANK3//NRXN1//UHMK1//CLIP3//PIK3R1
GO:0031647	regulation of protein stability	Biological process	5	91	252	14742	3.21429	0.0198593	0.442275	1.70204	CREB1//CREBL2//PTEN//AAK1//FBXW11
GO:0043331	response to dsRNA	Biological process	3	34	252	14742	5.16176	0.0199938	0.442275	1.69911	DICER1//IRAK3//MAVS
GO:0050999	regulation of nitric-oxide synthase activity	Biological process	3	34	252	14742	5.16176	0.0199938	0.442275	1.69911	AKT1//CALM3//ZDHHC21
GO:0070936	protein K48-linked ubiquitination	Biological process	3	34	252	14742	5.16176	0.0199938	0.442275	1.69911	UBE2D3//ARIH2//UBE2R2
GO:0021952	central nervous system projection neuron axonogenesis	Biological process	2	13	252	14742	9	0.0200512	0.442275	1.69786	DCX//EPHB3
GO:0034762	regulation of transmembrane transport	Biological process	8	197	252	14742	2.37563	0.0201317	0.442275	1.69612	AKT1//PDE2A//MAVS//EDA//GREM1//FBXW11//CAMK2D//CALM3
GO:0030177	positive regulation of Wnt receptor signaling pathway	Biological process	4	61	252	14742	3.83607	0.0203411	0.442315	1.69163	EDA//FGF9//SKI//ZEB2
GO:0031345	negative regulation of cell projection organization	Biological process	4	61	252	14742	3.83607	0.0203411	0.442315	1.69163	INPPL1//STMN2//BCL11A//SEMA3A
GO:0045934	negative regulation of nucleobase-containing compound metabolic process	Biological process	23	854	252	14742	1.57553	0.0207828	0.446368	1.6823	DNMT1//BPTF//PDE2A//PPARA//RFX5//SKI//ZEB1//TFAP2B//ZNF148//DICER1//HIPK2//MTDH//BAZ2A//INPPL1//CREB1//DEDD//BCLAF1//CBX1//FBXW11//GREM1//TSHZ3//RBAK//PTBP2
GO:0007173	epidermal growth factor receptor signaling pathway	Biological process	7	161	252	14742	2.54348	0.0207846	0.446368	1.68226	AKT1//CALM3//CREB1//PDE1A//PIK3R1//PTEN//ADAM12
GO:0031325	positive regulation of cellular metabolic process	Biological process	37	1540	252	14742	1.40552	0.0208417	0.446368	1.68107	NCOA1//VAMP3//AKT1//CCND1//CCND2//CLIP3//MAVS//PTEN//TSHR//MTDH//ELAVL1//CREB1//CREBL2//BPTF//PPARA//TFAP2B//CNBP//FBXW11//GREM1//HIPK2//ATG7//RAP2B//CPT1A//TRIB2//PLAGL2//RORA//SKI//ZEB1//ZNF148//DICER1//BCL11A//UHMK1//MAP3K1//PAK2//CDC27//DNMT1//BCLAF1
GO:0009895	negative regulation of catabolic process	Biological process	4	62	252	14742	3.77419	0.0214606	0.451236	1.66836	AKT1//IRAK3//PPARA//PTPN3
GO:0043244	regulation of protein complex disassembly	Biological process	4	62	252	14742	3.77419	0.0214606	0.451236	1.66836	STMN2//CLASP2//SBDS//IRAK3
GO:0046209	nitric oxide metabolic process	Biological process	4	62	252	14742	3.77419	0.0214606	0.451236	1.66836	AKT1//RORA//CALM3//ZDHHC21
GO:2000113	negative regulation of cellular macromolecule biosynthetic process	Biological process	22	810	252	14742	1.58889	0.021596	0.451236	1.66563	DNMT1//BPTF//PDE2A//PPARA//RFX5//SKI//ZEB1//TFAP2B//ZNF148//DICER1//HIPK2//MTDH//BAZ2A//INPPL1//CREB1//DEDD//BCLAF1//CBX1//FBXW11//GREM1//TSHZ3//RBAK
GO:0071230	cellular response to amino acid stimulus	Biological process	3	35	252	14742	5.01429	0.0215983	0.451236	1.66558	DNMT1//ZEB1//RRAGC
GO:0060341	regulation of cellular localization	Biological process	16	535	252	14742	1.74953	0.0217314	0.451801	1.66291	CPT1A//TFAP2B//CALM3//CAMK2D//CREB1//RPH3AL//PDE2A//MAVS//EDA//GREM1//FBXW11//UHMK1//AKT1//PIK3R1//NRXN1//CLIP3
GO:0006006	glucose metabolic process	Biological process	8	201	252	14742	2.32836	0.0223934	0.459178	1.64988	AKT1//PFKFB3//PPARA//CALM3//CPT1A//INPPL1//PDK3//TFAP2B
GO:0030902	hindbrain development	Biological process	5	94	252	14742	3.1117	0.0225058	0.459178	1.64771	NCOA1//MYO16//ATG7//RORA//ALDH1A2
GO:0006511	ubiquitin-dependent protein catabolic process	Biological process	12	363	252	14742	1.93388	0.0225103	0.459178	1.64762	MAP3K1//HUWE1//ARIH2//PTEN//ERLIN1//CDC27//FBXW11//TRIB2//UBE2D3//FBXO21//USP31//FBXO11
GO:0072657	protein localization in membrane	Biological process	4	63	252	14742	3.71429	0.0226172	0.459178	1.64556	AKT1//PIK3R1//NRXN1//CLIP3
GO:0051172	negative regulation of nitrogen compound metabolic process	Biological process	23	862	252	14742	1.5609	0.0228726	0.459178	1.64069	DNMT1//BPTF//PDE2A//PPARA//RFX5//SKI//ZEB1//TFAP2B//ZNF148//DICER1//HIPK2//MTDH//BAZ2A//INPPL1//CREB1//DEDD//BCLAF1//CBX1//FBXW11//GREM1//TSHZ3//RBAK//PTBP2
GO:0006607	NLS-bearing substrate import into nucleus	Biological process	2	14	252	14742	8.35714	0.0231326	0.459178	1.63577	KPNA4//NCKIPSD
GO:0060251	regulation of glial cell proliferation	Biological process	2	14	252	14742	8.35714	0.0231326	0.459178	1.63577	SKI//DICER1
GO:0000245	spliceosome assembly	Biological process	3	36	252	14742	4.875	0.0232713	0.459178	1.63318	SRSF1//CELF1//PTBP2
GO:0006476	protein deacetylation	Biological process	3	36	252	14742	4.875	0.0232713	0.459178	1.63318	BAZ2A//SKI//SIRT3
GO:0046320	regulation of fatty acid oxidation	Biological process	3	36	252	14742	4.875	0.0232713	0.459178	1.63318	AKT1//CPT1A//PPARA
GO:0060048	cardiac muscle contraction	Biological process	3	36	252	14742	4.875	0.0232713	0.459178	1.63318	CAMK2D//SCN5A//SRSF1
GO:0048523	negative regulation of cellular process	Biological process	57	2594	252	14742	1.28547	0.0237766	0.465518	1.62385	CDC27//DNMT1//BPTF//PDE2A//PPARA//RFX5//SKI//ZEB1//TFAP2B//ZNF148//DICER1//HIPK2//MTDH//BAZ2A//PTEN//TNMD//IRAK3//GREM1//AKT1//STMN2//CLASP2//UHMK1//INPPL1//BAI1//DLG3//ALDH1A2//SKAP2//MYO16//DDIT4L//SEMA3A//CREB1//BCL11A//RPH3AL//DEDD//BCLAF1//CBX1//FBXW11//TSHZ3//RBAK//CCND1//FGF9//ACVR1B//RAP2B//CLIP3//MAP3K1//PTBP2//ADRBK2//PAK2//ATG7//SBDS//CNTFR//TRIB2//DTX1//PTPN3//TGFBR3//VTCN1//SLC24A2
GO:0042552	myelination	Biological process	4	64	252	14742	3.65625	0.0238111	0.465518	1.62322	SKI//DICER1//QKI//AFG3L2
GO:0016310	phosphorylation	Biological process	31	1256	252	14742	1.44387	0.0241916	0.470277	1.61633	PTEN//MAP3K1//AKT1//CCND1//CCND2//CLIP3//MAVS//ACVR1B//ADRBK2//CAMK2D//CREB1//PAK2//PDK3//IRAK3//AAK1//HIPK2//TRIB2//CTDSP2//AGK//UHMK1//RAP2B//CREBL2//CDK12//INPPL1//ZEB2//PIK3R1//EPHA8//EPHB3//ULK2//IMPAD1//TGFBR3
GO:0042157	lipoprotein metabolic process	Biological process	5	96	252	14742	3.04688	0.0243913	0.470277	1.61276	ATG7//PIGK//CLIP3//ZDHHC2//PPARA
GO:0046486	glycerolipid metabolic process	Biological process	9	244	252	14742	2.15779	0.0246682	0.470277	1.60786	CPT1A//HTR2C//AGPS//PIGK//ELOVL7//INPPL1//PIK3R1//IMPAD1//PTEN
GO:0006305	DNA alkylation	Biological process	3	37	252	14742	4.74324	0.0250127	0.470277	1.60184	DNMT1//TRDMT1//BAZ2A
GO:0006306	DNA methylation	Biological process	3	37	252	14742	4.74324	0.0250127	0.470277	1.60184	DNMT1//TRDMT1//BAZ2A
GO:0035601	protein deacylation	Biological process	3	37	252	14742	4.74324	0.0250127	0.470277	1.60184	SIRT3//BAZ2A//SKI
GO:0046324	regulation of glucose import	Biological process	3	37	252	14742	4.74324	0.0250127	0.470277	1.60184	AKT1//CREBL2//PIK3R1
GO:0007422	peripheral nervous system development	Biological process	4	65	252	14742	3.6	0.0250426	0.470277	1.60132	DICER1//SKI//BAI1//SLC5A3
GO:0046822	regulation of nucleocytoplasmic transport	Biological process	6	131	252	14742	2.67939	0.0250476	0.470277	1.60123	PDE2A//MAVS//EDA//GREM1//FBXW11//UHMK1
GO:0019318	hexose metabolic process	Biological process	9	245	252	14742	2.14898	0.025242	0.471848	1.59788	AKT1//GFPT2//PFKFB3//CALM3//CPT1A//INPPL1//PDK3//TFAP2B//PPARA
GO:0019941	modification-dependent protein catabolic process	Biological process	12	370	252	14742	1.8973	0.0256227	0.47466	1.59137	MAP3K1//HUWE1//ARIH2//UBE2D3//FBXO21//USP31//FBXO11//PTEN//ERLIN1//CDC27//FBXW11//TRIB2
GO:0015031	protein transport	Biological process	29	1163	252	14742	1.45873	0.0256241	0.47466	1.59135	GOLGA1//AKT1//TNPO1//FGF9//KPNA4//NCKIPSD//SCARB2//AP3M1//PDE2A//TOMM70A//RPH3AL//MAVS//TFRC//ATP6V1C2//EDA//GREM1//FBXW11//UHMK1//CLIP3//RAB2A//RAB5C//SNX4//VAMP3//PDCD6IP//ATG7//RAB11FIP2//AHCTF1//RAB14//COX18
GO:0033157	regulation of intracellular protein transport	Biological process	6	132	252	14742	2.65909	0.0258792	0.47466	1.58705	PDE2A//MAVS//EDA//GREM1//FBXW11//UHMK1
GO:0002253	activation of immune response	Biological process	10	287	252	14742	2.03833	0.0260632	0.47466	1.58397	MAVS//CREB1//MAP3K1//CR2//IRAK3//C1QB//PAK2//PIK3R1//PTEN//ENAH
GO:0005996	monosaccharide metabolic process	Biological process	10	287	252	14742	2.03833	0.0260632	0.47466	1.58397	AKT1//GFPT2//PFKFB3//CALM3//CPT1A//INPPL1//PDK3//TFAP2B//LARGE//PPARA
GO:0007413	axonal fasciculation	Biological process	2	15	252	14742	7.8	0.0263948	0.47466	1.57848	EPHB3//SEMA3A
GO:0030857	negative regulation of epithelial cell differentiation	Biological process	2	15	252	14742	7.8	0.0263948	0.47466	1.57848	CCND1//ZEB1
GO:0033158	regulation of protein import into nucleus, translocation	Biological process	2	15	252	14742	7.8	0.0263948	0.47466	1.57848	PDE2A//MAVS
GO:0043330	response to exogenous dsRNA	Biological process	2	15	252	14742	7.8	0.0263948	0.47466	1.57848	MAVS//IRAK3
GO:0031401	positive regulation of protein modification process	Biological process	12	373	252	14742	1.88204	0.027049	0.482355	1.56785	AKT1//CCND1//CCND2//CLIP3//MAVS//PTEN//RAP2B//CREBL2//PAK2//CDC27//DNMT1//ATG7
GO:0043632	modification-dependent macromolecule catabolic process	Biological process	12	373	252	14742	1.88204	0.027049	0.482355	1.56785	MAP3K1//HUWE1//ARIH2//UBE2D3//FBXO21//USP31//FBXO11//PTEN//ERLIN1//CDC27//FBXW11//TRIB2
GO:0035148	tube formation	Biological process	5	100	252	14742	2.925	0.0284605	0.501316	1.54576	SKI//ZEB2//ENAH//EDA//GREM1
GO:0090092	regulation of transmembrane receptor protein serine/threonine kinase signaling pathway	Biological process	6	135	252	14742	2.6	0.0284838	0.501316	1.5454	ZEB1//TFAP2B//HIPK2//SKI//GREM1//ACVR1B
GO:0031330	negative regulation of cellular catabolic process	Biological process	3	39	252	14742	4.5	0.0287004	0.501316	1.54211	AKT1//PPARA//PTPN3
GO:0050994	regulation of lipid catabolic process	Biological process	3	39	252	14742	4.5	0.0287004	0.501316	1.54211	AKT1//CPT1A//PPARA
GO:0072655	establishment of protein localization in mitochondrion	Biological process	3	39	252	14742	4.5	0.0287004	0.501316	1.54211	PDE2A//TOMM70A//COX18
GO:0007272	ensheathment of neurons	Biological process	4	68	252	14742	3.44118	0.0289644	0.501813	1.53814	SKI//DICER1//QKI//AFG3L2
GO:0008366	axon ensheathment	Biological process	4	68	252	14742	3.44118	0.0289644	0.501813	1.53814	SKI//DICER1//QKI//AFG3L2
GO:0030204	chondroitin sulfate metabolic process	Biological process	2	16	252	14742	7.3125	0.0298306	0.502373	1.52534	DSE//IMPAD1
GO:0030517	negative regulation of axon extension	Biological process	2	16	252	14742	7.3125	0.0298306	0.502373	1.52534	SEMA3A//BCL11A
GO:0042255	ribosome assembly	Biological process	2	16	252	14742	7.3125	0.0298306	0.502373	1.52534	SBDS//NIP7
GO:0043576	regulation of respiratory gaseous exchange	Biological process	2	16	252	14742	7.3125	0.0298306	0.502373	1.52534	TSHZ3//SLC5A3
GO:0055117	regulation of cardiac muscle contraction	Biological process	2	16	252	14742	7.3125	0.0298306	0.502373	1.52534	CAMK2D//SCN5A
GO:0009056	catabolic process	Biological process	43	1890	252	14742	1.33095	0.0298318	0.502373	1.52532	MAP3K1//HUWE1//ARIH2//EIF4B//EIF4E//CALM3//PFKFB3//IDH2//EIF5//RAB2A//RAB5C//RAB14//RRAGC//PDE2A//ATP6V1C2//UBE2D3//FBXO21//USP31//FBXO11//CPT1A//ATG7//PTEN//BCAT1//CYP3A5//ULK2//MTDH//PLCB3//DDHD1//SRD5A3//KIAA1324//AFG3L2//ERLIN1//CDC27//FBXW11//AKT1//PPARA//ADAP2//EPHB3//TRIB2//IRAK3//A2LD1//PTPN3//PAPD5
GO:0031324	negative regulation of cellular metabolic process	Biological process	28	1130	252	14742	1.44956	0.030129	0.502373	1.52102	DNMT1//BPTF//PDE2A//PPARA//RFX5//SKI//ZEB1//TFAP2B//ZNF148//DICER1//HIPK2//MTDH//BAZ2A//PTEN//INPPL1//CREB1//DEDD//BCLAF1//CBX1//FBXW11//GREM1//TSHZ3//RBAK//AKT1//PTBP2//TRIB2//PTPN3//CDC27
GO:0032446	protein modification by small protein conjugation	Biological process	13	423	252	14742	1.79787	0.0302646	0.502373	1.51907	MAP3K1//UBE2D3//HUWE1//ARIH2//FBXW11//FBXO21//FBXO11//UBE2R2//PTEN//BCL11A//ATG7//CDC27//TRIM56
GO:0002064	epithelial cell development	Biological process	4	69	252	14742	3.3913	0.030348	0.502373	1.51787	TNMD//GREM1//DICER1//PDE2A
GO:0001676	long-chain fatty acid metabolic process	Biological process	3	40	252	14742	4.3875	0.0306464	0.502373	1.51362	QKI//ELOVL7//CPT1A
GO:0021954	central nervous system neuron development	Biological process	3	40	252	14742	4.3875	0.0306464	0.502373	1.51362	ATG7//DCX//EPHB3
GO:0070585	protein localization in mitochondrion	Biological process	3	40	252	14742	4.3875	0.0306464	0.502373	1.51362	PDE2A//TOMM70A//COX18
GO:0001508	regulation of action potential	Biological process	5	102	252	14742	2.86765	0.0306469	0.502373	1.51361	SKI//DICER1//QKI//AFG3L2//SCN5A
GO:0045787	positive regulation of cell cycle	Biological process	5	102	252	14742	2.86765	0.0306469	0.502373	1.51361	PTEN//AKT1//CCND1//CCND2//EIF4E
GO:0006469	negative regulation of protein kinase activity	Biological process	6	138	252	14742	2.54348	0.0312556	0.510389	1.50507	PTEN//INPPL1//IRAK3//AKT1//PAK2//TRIB2
GO:0009653	anatomical structure morphogenesis	Biological process	42	1847	252	14742	1.33027	0.031937	0.519526	1.49571	EPHB3//FGF9//PTEN//NRXN1//DICER1//GREM1//QKI//ZEB2//TGFBR3//SKI//ENAH//TNMD//IMPAD1//ALDH1A2//SEMA6A//BAI1//ULK2//AFG3L2//ANK2//CREB1//DCX//DLG3//EPHA8//PAK2//SEMA3A//CLASP2//ADAM12//PALM2//TFAP2B//HIPK2//RORA//ATG7//BCL11A//CCND1//VAMP3//AFF3//USH1G//EDA//MTDH//ZEB1//CELSR2//PARVA
GO:0022613	ribonucleoprotein complex biogenesis	Biological process	8	216	252	14742	2.16667	0.0324714	0.520045	1.4885	SRSF1//UTP14C//SBDS//WDR36//CELF1//PTBP2//DICER1//NIP7
GO:0010975	regulation of neuron projection development	Biological process	7	177	252	14742	2.31356	0.0325915	0.520045	1.4869	STMN2//BCL11A//INPPL1//SEMA3A//EPHB3//AKT1//PTEN
GO:0046323	glucose import	Biological process	3	41	252	14742	4.28049	0.03266	0.520045	1.48598	AKT1//CREBL2//PIK3R1
GO:0071229	cellular response to acid	Biological process	3	41	252	14742	4.28049	0.03266	0.520045	1.48598	DNMT1//ZEB1//RRAGC
GO:0060284	regulation of cell development	Biological process	13	428	252	14742	1.77687	0.0328194	0.520045	1.48387	SKI//DICER1//GREM1//AKT1//PTEN//STMN2//BCL11A//INPPL1//CCND2//DTX1//ZEB1//SEMA3A//EPHB3
GO:0034613	cellular protein localization	Biological process	21	798	252	14742	1.53947	0.0329629	0.520045	1.48197	GOLGA1//AKT1//TNPO1//FGF9//KPNA4//NCKIPSD//SCARB2//AP3M1//PDE2A//TOMM70A//RPH3AL//MAVS//EDA//GREM1//FBXW11//UHMK1//COX18//PIK3R1//NRXN1//CLIP3//RRAGC
GO:0051603	proteolysis involved in cellular protein catabolic process	Biological process	12	385	252	14742	1.82338	0.0333367	0.520045	1.47708	MAP3K1//HUWE1//ARIH2//UBE2D3//FBXO21//USP31//FBXO11//PTEN//ERLIN1//CDC27//FBXW11//TRIB2
GO:0021680	cerebellar Purkinje cell layer development	Biological process	2	17	252	14742	6.88235	0.0334332	0.520045	1.47582	RORA//ATG7
GO:0031057	negative regulation of histone modification	Biological process	2	17	252	14742	6.88235	0.0334332	0.520045	1.47582	SKI//DNMT1
GO:0031113	regulation of microtubule polymerization	Biological process	2	17	252	14742	6.88235	0.0334332	0.520045	1.47582	STMN2//CLIP3
GO:0032925	regulation of activin receptor signaling pathway	Biological process	2	17	252	14742	6.88235	0.0334332	0.520045	1.47582	SKI//ACVR1B
GO:0060395	SMAD protein signal transduction	Biological process	2	17	252	14742	6.88235	0.0334332	0.520045	1.47582	SKI//HIPK2
GO:0070727	cellular macromolecule localization	Biological process	21	802	252	14742	1.5318	0.0345107	0.534852	1.46205	GOLGA1//AKT1//TNPO1//FGF9//KPNA4//NCKIPSD//SCARB2//AP3M1//PDE2A//TOMM70A//RPH3AL//MAVS//RRAGC//EDA//GREM1//FBXW11//UHMK1//COX18//PIK3R1//NRXN1//CLIP3
GO:0090304	nucleic acid metabolic process	Biological process	85	4183	252	14742	1.18874	0.035068	0.541521	1.45509	POLH//POLQ//PAPD5//DNMT1//BPTF//PDE2A//PPARA//RFX5//SKI//ZEB1//TFAP2B//ZNF148//DICER1//HIPK2//MTDH//BAZ2A//EIF4B//EIF4E//SRSF1//CSTF3//HNRNPA2B1//HNRNPF//YTHDC1//NCOA1//DTX1//POU2F2//NFAT5//UBE2D3//HUWE1//NEIL3//WDR33//TRDMT1//CREBL2//THRB//RRAGC//ACVR1B//CHD3//CELSR2//ELAVL2//AFF3//PLAGL2//SOX1//TCF7//ZFX//CNBP//ZNF239//CGGBP1//ARID3B//ZBTB11//BCL11A//SLC2A4RG//ZFP14//RBAK//AEBP2//UTP14C//SBDS//…
GO:0032870	cellular response to hormone stimulus	Biological process	12	389	252	14742	1.80463	0.035648	0.548491	1.44796	AKT1//EIF4B//EIF4E//FGF9//PIK3R1//KL//SH2B2//ATP6V1C2//CCND2//PPARA//INPPL1//NCOA1
GO:0050678	regulation of epithelial cell proliferation	Biological process	7	181	252	14742	2.26243	0.0361249	0.553828	1.44219	ALDH1A2//TNMD//CCND1//CCND2//FGF9//PTEN//TGFBR3
GO:0010827	regulation of glucose transport	Biological process	4	73	252	14742	3.20548	0.0362682	0.554032	1.44047	CLIP3//AKT1//CREBL2//PIK3R1
GO:0046889	positive regulation of lipid biosynthetic process	Biological process	3	43	252	14742	4.0814	0.0368892	0.554299	1.4331	AKT1//CREB1//CREBL2
GO:0071418	cellular response to amine stimulus	Biological process	3	43	252	14742	4.0814	0.0368892	0.554299	1.4331	DNMT1//ZEB1//RRAGC
GO:0001885	endothelial cell development	Biological process	2	18	252	14742	6.5	0.037196	0.554299	1.4295	TNMD//PDE2A
GO:0002089	lens morphogenesis in camera-type eye	Biological process	2	18	252	14742	6.5	0.037196	0.554299	1.4295	HIPK2//SKI
GO:0006000	fructose metabolic process	Biological process	2	18	252	14742	6.5	0.037196	0.554299	1.4295	GFPT2//PFKFB3
GO:0014009	glial cell proliferation	Biological process	2	18	252	14742	6.5	0.037196	0.554299	1.4295	SKI//DICER1
GO:0050922	negative regulation of chemotaxis	Biological process	2	18	252	14742	6.5	0.037196	0.554299	1.4295	GREM1//SEMA3A
GO:0051271	negative regulation of cellular component movement	Biological process	5	108	252	14742	2.70833	0.0378275	0.558195	1.42219	GREM1//SEMA3A//PTEN//RAP2B//TGFBR3
GO:0031124	mRNA 3'-end processing	Biological process	4	74	252	14742	3.16216	0.037845	0.558195	1.42199	EIF4B//EIF4E//CSTF3//SRSF1
GO:0044248	cellular catabolic process	Biological process	37	1611	252	14742	1.34358	0.0380194	0.558195	1.42	MAP3K1//HUWE1//ARIH2//EIF4B//EIF4E//IDH2//EIF5//RAB2A//RAB5C//RAB14//RRAGC//PDE2A//ATP6V1C2//UBE2D3//FBXO21//USP31//FBXO11//CPT1A//ATG7//PTEN//BCAT1//CYP3A5//ULK2//MTDH//SRD5A3//KIAA1324//ERLIN1//CDC27//FBXW11//AKT1//PPARA//ADAP2//EPHB3//TRIB2//A2LD1//PTPN3//PAPD5
GO:0002757	immune response-activating signal transduction	Biological process	8	223	252	14742	2.09865	0.038094	0.558195	1.41914	CREB1//MAP3K1//CR2//IRAK3//PAK2//PIK3R1//PTEN//ENAH
GO:0048583	regulation of response to stimulus	Biological process	46	2080	252	14742	1.29375	0.0381123	0.558195	1.41893	IRAK3//MAVS//CREB1//MAP3K1//CR2//GREM1//C1QB//POLH//RIC8B//DTX1//DDIT4L//INPPL1//RPH3AL//ZEB1//PAK2//PIK3R1//PTEN//ENAH//SKI//ZEB2//CCND1//FGF9//TFAP2B//HIPK2//RRAGC//PPARA//ADAP2//EPHB3//ACVR1B//ARHGEF4//ADRBK2//EDA//MTDH//TRIB2//CDK12//EPHA8//AAK1//NCR3//SH2B2//SEMA3A//PDE2A//KLRG1//NRXN1//KL//KIAA1324//BCLAF1
GO:0048514	blood vessel morphogenesis	Biological process	12	394	252	14742	1.78173	0.0386949	0.56248	1.41235	EPHB3//FGF9//PTEN//NRXN1//DICER1//GREM1//QKI//BAI1//TNMD//TFAP2B//HIPK2//MTDH
GO:0031646	positive regulation of neurological system process	Biological process	3	44	252	14742	3.98864	0.0391039	0.56248	1.40778	DICER1//NRXN1//SLC24A2
GO:0032768	regulation of monooxygenase activity	Biological process	3	44	252	14742	3.98864	0.0391039	0.56248	1.40778	AKT1//CALM3//ZDHHC21
GO:2000021	regulation of ion homeostasis	Biological process	5	109	252	14742	2.68349	0.0391162	0.56248	1.40764	CALM3//CAMK2D//DICER1//HTR2C//SCN5A
GO:0050778	positive regulation of immune response	Biological process	11	351	252	14742	1.83333	0.0392604	0.56248	1.40604	MAVS//CREB1//MAP3K1//CR2//IRAK3//C1QB//PAK2//PIK3R1//PTEN//ENAH//NCR3
GO:0044257	cellular protein catabolic process	Biological process	12	395	252	14742	1.77722	0.0393257	0.56248	1.40532	MAP3K1//HUWE1//ARIH2//UBE2D3//FBXO21//USP31//FBXO11//PTEN//ERLIN1//CDC27//FBXW11//TRIB2
GO:0048593	camera-type eye morphogenesis	Biological process	4	75	252	14742	3.12	0.0394607	0.56248	1.40383	SKI//TFAP2B//HIPK2//ZEB1
GO:0070507	regulation of microtubule cytoskeleton organization	Biological process	4	75	252	14742	3.12	0.0394607	0.56248	1.40383	STMN2//CLASP2//CLIP3//SBDS
GO:0001934	positive regulation of protein phosphorylation	Biological process	8	225	252	14742	2.08	0.0398133	0.565615	1.39997	RAP2B//AKT1//CREBL2//PAK2//CCND1//CCND2//CLIP3//MAVS
GO:0048513	organ development	Biological process	47	2141	252	14742	1.28421	0.0403734	0.568707	1.3939	CCND2//HIPK2//ZEB2//TFAP2B//ALDH1A2//TGFBR3//CCND1//ATG7//IMPAD1//FGF9//SKI//GREM1//SEMA6A//C1QB//DCX//BPTF//INPPL1//TCF7//SHROOM4//PPARA//PTEN//ADAP2//CHODL//ADAM12//AFG3L2//CREB1//NCOA1//MYO16//RORA//DICER1//EPHB3//BCL11A//TSHR//PDE2A//SBDS//TFRC//KL//ZEB1//AKT1//USH1G//EDA//MAP3K1//DTX1//ACVR1B//CNTFR//SEMA3A//ARIH2
GO:0009896	positive regulation of catabolic process	Biological process	5	110	252	14742	2.65909	0.0404313	0.568707	1.39328	PTEN//MTDH//CPT1A//PPARA//TRIB2
GO:0042306	regulation of protein import into nucleus	Biological process	5	110	252	14742	2.65909	0.0404313	0.568707	1.39328	PDE2A//MAVS//EDA//GREM1//FBXW11
GO:0033673	negative regulation of kinase activity	Biological process	6	147	252	14742	2.38776	0.0406068	0.569296	1.3914	AKT1//PAK2//TRIB2//PTEN//INPPL1//IRAK3
GO:0014037	Schwann cell differentiation	Biological process	2	19	252	14742	6.15789	0.0411125	0.570816	1.38603	DICER1//SKI
GO:0050996	positive regulation of lipid catabolic process	Biological process	2	19	252	14742	6.15789	0.0411125	0.570816	1.38603	CPT1A//PPARA
GO:0016567	protein ubiquitination	Biological process	12	398	252	14742	1.76382	0.0412614	0.570816	1.38446	MAP3K1//UBE2D3//HUWE1//ARIH2//FBXW11//UBE2R2//PTEN//ATG7//CDC27//TRIM56//FBXO21//FBXO11
GO:0060322	head development	Biological process	3	45	252	14742	3.9	0.0413848	0.570816	1.38316	ALDH1A2//SKI//NRXN1
GO:0071417	cellular response to organic nitrogen	Biological process	3	45	252	14742	3.9	0.0413848	0.570816	1.38316	DNMT1//ZEB1//RRAGC
GO:0031327	negative regulation of cellular biosynthetic process	Biological process	23	916	252	14742	1.46889	0.0415264	0.570921	1.38168	DNMT1//BPTF//PDE2A//PPARA//RFX5//SKI//ZEB1//TFAP2B//ZNF148//DICER1//HIPK2//MTDH//BAZ2A//INPPL1//CREB1//DEDD//BCLAF1//CBX1//FBXW11//GREM1//TSHZ3//RBAK//TRIB2
GO:0048738	cardiac muscle tissue development	Biological process	5	111	252	14742	2.63514	0.0417731	0.57104	1.3791	TGFBR3//ATG7//DICER1//FGF9//PTEN
GO:0016043	cellular component organization	Biological process	77	3772	252	14742	1.19419	0.0418727	0.57104	1.37807	CLASP2//AHCTF1//SRSF1//CAMK2D//TGFBR3//TNMD//GREM1//PARVA//SHROOM4//NCKIPSD//SEMA6A//SOX1//BPTF//BAZ2A//CELF1//PTBP2//ZNF148//SKAP2//VAMP3//PDE2A//TOMM70A//INPPL1//TFRC//SNX4//AAK1//PAK2//ATG7//STMN2//RAB5C//CHD3//EML4//PAPD5//LMLN//TUBB2B//CDC27//PTEN//BAI1//ULK2//AFG3L2//ANK2//CREB1//DCX//DLG3//EPHA8//EPHB3//NRXN1//SEMA3A//ENAH//PALM2//COX18//MAP3K1//AKT1//BCL11A//DNMT1//AEBP2//HUWE1//WDR19//AR…
GO:0071840	cellular component organization or biogenesis	Biological process	79	3883	252	14742	1.19019	0.041937	0.57104	1.3774	CLASP2//AHCTF1//SRSF1//CAMK2D//TGFBR3//TNMD//GREM1//PARVA//SHROOM4//NCKIPSD//SEMA6A//SOX1//BPTF//BAZ2A//UTP14C//SBDS//WDR36//CELF1//PTBP2//ZNF148//SKAP2//VAMP3//PDE2A//TOMM70A//INPPL1//TFRC//SNX4//AAK1//PAK2//ATG7//STMN2//RAB5C//CHD3//EML4//PAPD5//LMLN//TUBB2B//CDC27//PTEN//BAI1//ULK2//AFG3L2//ANK2//CREB1//DCX//DLG3//EPHA8//EPHB3//NRXN1//SEMA3A//ENAH//PALM2//COX18//MAP3K1//AKT1//BCL11A//DNMT1//AE…
GO:0060255	regulation of macromolecule metabolic process	Biological process	81	3998	252	14742	1.18522	0.0428441	0.581534	1.36811	PTEN//DNMT1//BPTF//PDE2A//PPARA//RFX5//SKI//ZEB1//TFAP2B//ZNF148//DICER1//HIPK2//MTDH//BAZ2A//MAP3K1//NCOA1//VAMP3//AKT1//CCND1//CCND2//CLIP3//MAVS//POLH//TRDMT1//ACVR1B//CHD3//CREBL2//CELSR2//ELAVL2//AFF3//PLAGL2//POU2F2//SOX1//TCF7//THRB//ZFX//CNBP//ZNF239//CGGBP1//ARID3B//NFAT5//ZBTB11//BCL11A//SLC2A4RG//ZFP14//RBAK//AEBP2//EIF4E//QKI//CPEB1//EIF4B//EIF5//PAK2//TRIB2//CTDSP2//AGK//INPPL1//FGF9…
GO:0001568	blood vessel development	Biological process	13	446	252	14742	1.70516	0.0433096	0.585985	1.36342	EPHB3//FGF9//PTEN//NRXN1//DICER1//GREM1//QKI//BAI1//TNMD//TFAP2B//HIPK2//MTDH//ALDH1A2
GO:0040007	growth	Biological process	19	727	252	14742	1.52889	0.04377	0.590342	1.35882	TGFBR3//RRAGC//CAMK2D//SBDS//AKT1//ACVR1B//GREM1//BCL11A//DICER1//PAK2//AFG3L2//CREB1//TSHR//ARIH2//DCX//SEMA3A//FGF9//PTEN//ST6GAL2
GO:0019216	regulation of lipid metabolic process	Biological process	7	189	252	14742	2.16667	0.0439308	0.590641	1.35723	AKT1//CREB1//CREBL2//PPARA//CPT1A//PIK3R1//EPHA8
GO:0016055	Wnt receptor signaling pathway	Biological process	9	272	252	14742	1.93566	0.0445161	0.592624	1.35148	SKI//ZEB2//CCND1//FGF9//PTEN//TCF7//EDA//CELSR2//FBXW11
GO:0019228	regulation of action potential in neuron	Biological process	4	78	252	14742	3	0.044541	0.592624	1.35124	SKI//DICER1//QKI//AFG3L2
GO:0048588	developmental cell growth	Biological process	4	78	252	14742	3	0.044541	0.592624	1.35124	BCL11A//DCX//SEMA3A//ARIH2
GO:0051130	positive regulation of cellular component organization	Biological process	12	403	252	14742	1.74194	0.0446345	0.592624	1.35033	PTEN//STMN2//BCL11A//MAP3K1//KIAA1324//CLIP3//DNMT1//EPHB3//AKT1//PIK3R1//NRXN1//BCLAF1
GO:0010039	response to iron ion	Biological process	2	20	252	14742	5.85	0.0451764	0.596105	1.34509	CCND1//TFRC
GO:0050654	chondroitin sulfate proteoglycan metabolic process	Biological process	2	20	252	14742	5.85	0.0451764	0.596105	1.34509	IMPAD1//DSE
GO:0043414	macromolecule methylation	Biological process	5	114	252	14742	2.56579	0.0459585	0.598971	1.33763	DNMT1//TRDMT1//BAZ2A//MTR//FBXO11
GO:0006029	proteoglycan metabolic process	Biological process	3	47	252	14742	3.73404	0.046143	0.598971	1.33589	HS3ST4//IMPAD1//DSE
GO:0051209	release of sequestered calcium ion into cytosol	Biological process	3	47	252	14742	3.73404	0.046143	0.598971	1.33589	CALM3//CAMK2D//HTR2C
GO:0051282	regulation of sequestering of calcium ion	Biological process	3	47	252	14742	3.73404	0.046143	0.598971	1.33589	CALM3//CAMK2D//HTR2C
GO:0051283	negative regulation of sequestering of calcium ion	Biological process	3	47	252	14742	3.73404	0.046143	0.598971	1.33589	CALM3//CAMK2D//HTR2C
GO:0002764	immune response-regulating signaling pathway	Biological process	8	232	252	14742	2.01724	0.0462368	0.598971	1.33501	CREB1//MAP3K1//CR2//IRAK3//PAK2//PIK3R1//PTEN//ENAH
GO:0006629	lipid metabolic process	Biological process	26	1076	252	14742	1.41357	0.0464675	0.600135	1.33285	CPT1A//PPARA//ELOVL7//PLAA//HTR2C//LARGE//CNBP//SRD5A3//ALDH1A2//CYP3A5//AGPS//PLCB3//DDHD1//AKT1//CREB1//CREBL2//PIGK//QKI//PIK3R1//EPHA8//INPPL1//NCOA1//AGK//IMPAD1//PTEN//GPCPD1
GO:0006650	glycerophospholipid metabolic process	Biological process	6	153	252	14742	2.29412	0.0477293	0.614569	1.32121	HTR2C//PIGK//INPPL1//PIK3R1//IMPAD1//PTEN
GO:0050768	negative regulation of neurogenesis	Biological process	4	80	252	14742	2.925	0.048122	0.617759	1.31766	SKI//DICER1//BCL11A//SEMA3A
GO:0009890	negative regulation of biosynthetic process	Biological process	23	931	252	14742	1.44522	0.0482972	0.618146	1.31608	DNMT1//BPTF//PDE2A//PPARA//RFX5//SKI//ZEB1//TFAP2B//ZNF148//DICER1//HIPK2//MTDH//BAZ2A//INPPL1//CREB1//DEDD//BCLAF1//CBX1//FBXW11//GREM1//TSHZ3//RBAK//TRIB2
GO:0051705	behavioral interaction between organisms	Biological process	3	48	252	14742	3.65625	0.0486191	0.619013	1.31319	CNTFR//NRXN1//DNAJC9
GO:0051246	regulation of protein metabolic process	Biological process	30	1283	252	14742	1.36789	0.0486672	0.619013	1.31276	PTEN//MAP3K1//AKT1//CCND1//CCND2//CLIP3//MAVS//EIF4E//QKI//CPEB1//EIF4B//EIF5//PAK2//TRIB2//CTDSP2//AGK//ELAVL1//SKI//ATG7//RAP2B//CREBL2//IRAK3//CDK12//INPPL1//ZEB2//FBXW11//UHMK1//PTPN3//CDC27//DNMT1
GO:0016331	morphogenesis of embryonic epithelium	Biological process	5	116	252	14742	2.52155	0.0488828	0.619013	1.31084	SKI//ZEB2//ENAH//GREM1//ALDH1A2
GO:0030900	forebrain development	Biological process	8	235	252	14742	1.99149	0.0491863	0.619013	1.30816	ZEB2//SKI//ATG7//DICER1//CREB1//ALDH1A2//EPHB3//ZEB1
GO:0042346	positive regulation of NF-kappaB import into nucleus	Biological process	2	21	252	14742	5.57143	0.0493816	0.619013	1.30643	EDA//GREM1
GO:0043647	inositol phosphate metabolic process	Biological process	2	21	252	14742	5.57143	0.0493816	0.619013	1.30643	INPPL1//PTEN
GO:0046785	microtubule polymerization	Biological process	2	21	252	14742	5.57143	0.0493816	0.619013	1.30643	STMN2//CLIP3
GO:0050793	regulation of developmental process	Biological process	29	1235	252	14742	1.37368	0.0498381	0.622903	1.30244	PALM2//SKI//DICER1//GREM1//PPARA//IRAK3//AKT1//PTEN//STMN2//BCL11A//INPPL1//BAI1//TNMD//KL//CCND1//ZEB1//DTX1//TFAP2B//TRIB2//CREB1//CREBL2//ACVR1B//CCND2//HIPK2//MTDH//FGF9//SEMA3A//EPHB3//NRXN1

## Sheet: GO_MF
#Column "GO.ID" stands for the ID of gene ontology term
#Column "Term" stands for the name of gene ontology term
#Column "Ontology" stands for the ontology of GOID belongs to
#Column "Count" stands for the number of DE genes associated with the listed GOID
#Column "Pop.Hits" stands for the number of background population genes associated with the listed GOID
#Column "List.Total" stands for the total number of DE genes
#Column "Pop.Total" stands for the total number of background population genes
#Column "Fold.Enrichment" stands for the Fold Enrichment value of the GOID, it equals (Count/Pop.Hits)/(List.Total/Pop.Total)
#Column "Pvalue" stands for the significance testing value of the GOID
#Column "FDR" stands for the false discovery rate of the GOID, using Benjamini & Hochberg (1995) method
#Column "Enrichment.Score" stands for the Enrichment Score value of the GOID, it equals (-log10(Pvalue))
#Column "GENES" stands for the DE genes associated with the GOID
GO.ID	Term	Ontology	Count	Pop.Hits	List.Total	Pop.Total	Fold.Enrichment	Pvalue	FDR	Enrichment.Score	GENES
GO:0055038	recycling endosome membrane	Cellular component	5	29	276	16875	10.5416	9.71636e-05	0.0541201	4.0125	RAP2B//TFRC//SLC9A6//RAB11FIP2//CLIP3
GO:0055037	recycling endosome	Cellular component	6	64	276	16875	5.732	0.000613902	0.162411	3.2119	RAP2B//TFRC//SLC9A6//RAB11FIP2//CLIP3//VAMP3
GO:0031901	early endosome membrane	Cellular component	6	73	276	16875	5.02531	0.00123345	0.162411	2.90888	EPHA8//RAB5C//SNX4//SLC9A6//CLIP3//RAB14
GO:0031981	nuclear lumen	Cellular component	50	2009	276	16875	1.52169	0.00156349	0.162411	2.8059	NCOA1//AKT1//CCND1//CALM3//CAMK2D//CDC27//CREB1//CSTF3//ELAVL1//HNRNPA2B1//HNRNPF//KPNA4//POLH//PPARA//RORA//SRSF1//SKI//THRB//UBE2D3//CTDSP2//POLQ//CBX1//MYO16//AHCTF1//SENP3//SBDS//YTHDC1//TCF7//ZEB1//UBAP2L//CCND2//AFF3//AGPS//DEDD//UTP14C//BCLAF1//ZEB2//BAZ2A//PNMA3//NIP7//CDK12//FBXO11//MTDH//ENC1//MATR3//CHD3//HIPK2//BCL11A//PTEN//AEBP2
GO:0005802	trans-Golgi network	Cellular component	6	79	276	16875	4.64364	0.00185673	0.162411	2.73125	CLIP3//GOLGA1//TGOLN2//CLASP2//BACE1//KIAA1324
GO:0044446	intracellular organelle part	Cellular component	120	5923	276	16875	1.23872	0.00225403	0.162411	2.64704	RAB2A//LARGE//NDST3//HS3ST4//RAB14//ZDHHC21//CBX1//CLASP2//AHCTF1//CCND2//TOX4//NCOA1//CALM3//SBDS//FAM82A1//SNX4//NCKIPSD//ENAH//SHROOM4//AGPS//MATR3//AKT1//CCND1//CAMK2D//CDC27//CREB1//CSTF3//ELAVL1//HNRNPA2B1//HNRNPF//KPNA4//POLH//PPARA//RORA//SRSF1//SKI//THRB//UBE2D3//CTDSP2//POLQ//MYO16//SENP3//YTHDC1//DNMT1//TCF7//ZEB1//UBAP2L//BAZ2A//PTBP2//SREK1//DHX15//AFF3//DEDD//UTP14C//BCLAF1//ZEB2//P…
GO:0000307	cyclin-dependent protein kinase holoenzyme complex	Cellular component	3	17	276	16875	10.7896	0.00248307	0.162411	2.60501	CDK12//CCND1//CCND2
GO:0044422	organelle part	Cellular component	121	6001	276	16875	1.23281	0.002561	0.162411	2.59159	RAB2A//LARGE//NDST3//HS3ST4//RAB14//ZDHHC21//CBX1//CLASP2//AHCTF1//CCND2//TOX4//NCOA1//CALM3//SBDS//FAM82A1//SNX4//NCKIPSD//ENAH//SHROOM4//AGPS//MATR3//AKT1//CCND1//CAMK2D//CDC27//CREB1//CSTF3//ELAVL1//HNRNPA2B1//HNRNPF//KPNA4//POLH//PPARA//RORA//SRSF1//SKI//THRB//UBE2D3//CTDSP2//POLQ//MYO16//SENP3//YTHDC1//DNMT1//TCF7//ZEB1//UBAP2L//BAZ2A//PTBP2//SREK1//DHX15//AFF3//DEDD//UTP14C//BCLAF1//ZEB2//P…
GO:0044424	intracellular part	Cellular component	215	11860	276	16875	1.10838	0.00262423	0.162411	2.581	RAB2A//LARGE//NDST3//HS3ST4//RAB14//ZDHHC21//FBXO21//FBXW11//FBXO11//PPP2R2C//CCND1//CCND2//CBX1//CLASP2//AHCTF1//TOX4//NCOA1//CALM3//SBDS//FAM82A1//EIF4E//CPEB1//SNX4//NCKIPSD//ENAH//SHROOM4//HNRNPA2B1//CELF1//AP3M1//KIAA1324//RRAGC//CPT1A//CREB1//FECH//IDH2//PDK3//TFRC//ADAM12//AGPS//SH3BP5//TOMM70A//SLC9A6//AFG3L2//SIRT3//AGK//NLN//MAVS//MRPS25//SREK1//COX18//MCART6//AKT1//ANK2//BCAT1//CAMK2D/…
GO:0005654	nucleoplasm	Cellular component	37	1421	276	16875	1.592	0.00321937	0.169565	2.49223	CREB1//SKI//TCF7//ZEB1//UBAP2L//CHD3//HIPK2//BCL11A//YTHDC1//MTDH//PTEN//SRSF1//CDK12//AEBP2//SENP3//AKT1//CCND1//CALM3//CAMK2D//CDC27//CSTF3//ELAVL1//HNRNPA2B1//HNRNPF//KPNA4//POLH//PPARA//RORA//THRB//UBE2D3//NCOA1//CTDSP2//POLQ//CBX1//MYO16//AHCTF1//SBDS
GO:0005737	cytoplasm	Cellular component	166	8759	276	16875	1.15875	0.00334869	0.169565	2.47513	RAB2A//LARGE//NDST3//HS3ST4//RAB14//ZDHHC21//EIF4E//CPEB1//SNX4//AP3M1//KIAA1324//RRAGC//CPT1A//CREB1//FECH//IDH2//PDK3//TFRC//ADAM12//AGPS//SH3BP5//TOMM70A//SLC9A6//AFG3L2//SIRT3//AGK//NLN//MAVS//MRPS25//SREK1//COX18//MCART6//AKT1//ANK2//BCAT1//CCND1//CALM3//CAMK2D//CCND2//CDC27//DCX//EIF4B//EIF5//ELAVL1//INPPL1//KPNA4//TNPO1//MAP3K1//MTR//PAK2//PDE1A//PDE2A//PFKFB3//PIK3R1//PLCB3//PTEN//RAP2B//…
GO:0070013	intracellular organelle lumen	Cellular component	57	2470	276	16875	1.41095	0.00396445	0.184017	2.40182	NCOA1//AKT1//CCND1//CALM3//CAMK2D//CDC27//CREB1//CSTF3//ELAVL1//HNRNPA2B1//HNRNPF//KPNA4//POLH//PPARA//RORA//SRSF1//SKI//THRB//UBE2D3//CTDSP2//POLQ//CBX1//MYO16//AHCTF1//SENP3//SBDS//YTHDC1//TCF7//ZEB1//UBAP2L//CCND2//AFF3//AGPS//DEDD//UTP14C//BCLAF1//ZEB2//BAZ2A//PNMA3//NIP7//CDK12//FBXO11//MTDH//FECH//IDH2//PDE2A//PDK3//SIRT3//MRPS25//ENC1//MATR3//CHD3//HIPK2//BCL11A//PTEN//AEBP2//SCARB2
GO:0044428	nuclear part	Cellular component	55	2376	276	16875	1.41531	0.00440568	0.188767	2.35599	NCOA1//MATR3//AHCTF1//AKT1//CCND1//CALM3//CAMK2D//CDC27//CREB1//CSTF3//ELAVL1//HNRNPA2B1//HNRNPF//KPNA4//POLH//PPARA//RORA//SRSF1//SKI//THRB//UBE2D3//CTDSP2//POLQ//CBX1//MYO16//SENP3//SBDS//YTHDC1//TCF7//ZEB1//UBAP2L//BAZ2A//PTBP2//SREK1//DHX15//CCND2//AFF3//AGPS//DEDD//UTP14C//BCLAF1//ZEB2//PNMA3//NIP7//CDK12//FBXO11//MTDH//NCKIPSD//ENC1//CHD3//BPTF//HIPK2//BCL11A//PTEN//AEBP2
GO:0005622	intracellular	Cellular component	218	12155	276	16875	1.09657	0.00481684	0.191641	2.31724	RAB2A//LARGE//NDST3//HS3ST4//RAB14//ZDHHC21//FBXO21//FBXW11//FBXO11//PPP2R2C//CCND1//CCND2//CBX1//CLASP2//AHCTF1//TOX4//NCOA1//CALM3//SBDS//FAM82A1//EIF4E//CPEB1//SNX4//NCKIPSD//ENAH//SHROOM4//HNRNPA2B1//CELF1//AP3M1//KIAA1324//RRAGC//CPT1A//CREB1//FECH//IDH2//PDK3//TFRC//ADAM12//AGPS//SH3BP5//TOMM70A//SLC9A6//AFG3L2//SIRT3//AGK//NLN//MAVS//MRPS25//SREK1//COX18//MCART6//AKT1//ANK2//BCAT1//CAMK2D/…
GO:0031974	membrane-enclosed lumen	Cellular component	58	2559	276	16875	1.38577	0.00537816	0.199709	2.26937	NCOA1//AKT1//CCND1//CALM3//CAMK2D//CDC27//CREB1//CSTF3//ELAVL1//HNRNPA2B1//HNRNPF//KPNA4//POLH//PPARA//RORA//SRSF1//SKI//THRB//UBE2D3//CTDSP2//POLQ//CBX1//MYO16//AHCTF1//SENP3//SBDS//YTHDC1//TCF7//ZEB1//UBAP2L//CCND2//AFF3//AGPS//DEDD//UTP14C//BCLAF1//ZEB2//BAZ2A//PNMA3//NIP7//CDK12//FBXO11//MTDH//NLN//FECH//IDH2//PDE2A//PDK3//SIRT3//MRPS25//ENC1//MATR3//CHD3//HIPK2//BCL11A//PTEN//AEBP2//SCARB2
GO:0043233	organelle lumen	Cellular component	57	2515	276	16875	1.38571	0.00582214	0.202683	2.23492	NCOA1//AKT1//CCND1//CALM3//CAMK2D//CDC27//CREB1//CSTF3//ELAVL1//HNRNPA2B1//HNRNPF//KPNA4//POLH//PPARA//RORA//SRSF1//SKI//THRB//UBE2D3//CTDSP2//POLQ//CBX1//MYO16//AHCTF1//SENP3//SBDS//YTHDC1//TCF7//ZEB1//UBAP2L//CCND2//AFF3//AGPS//DEDD//UTP14C//BCLAF1//ZEB2//BAZ2A//PNMA3//NIP7//CDK12//FBXO11//MTDH//FECH//IDH2//PDE2A//PDK3//SIRT3//MRPS25//ENC1//MATR3//CHD3//HIPK2//BCL11A//PTEN//AEBP2//SCARB2
GO:0005721	centromeric heterochromatin	Cellular component	2	10	276	16875	12.2283	0.0109989	0.360377	1.95865	DNMT1//CBX1
GO:0043005	neuron projection	Cellular component	16	537	276	16875	1.82171	0.0156779	0.485143	1.80471	DLG3//SHANK2//CPEB1//SEMA3A//STMN2//BACE1//SEMA6A//UHMK1//DCX//EPHB3//ATXN10//NEGR1//TSHZ3//AAK1//NRXN1//EPHA8
GO:0005730	nucleolus	Cellular component	17	590	276	16875	1.7617	0.0174474	0.511483	1.75827	CCND2//HNRNPA2B1//AFF3//AGPS//DEDD//UTP14C//BCLAF1//ZEB2//BAZ2A//MYO16//SENP3//PNMA3//SBDS//NIP7//CDK12//FBXO11//MTDH
GO:0030529	ribonucleoprotein complex	Cellular component	16	549	276	16875	1.7819	0.0188809	0.525834	1.72398	EIF4E//CPEB1//MRPS25//DNAJC21//HNRNPA2B1//PTBP2//SREK1//DHX15//HNRNPF//DICER1//UTP14C//WDR36//NUFIP2//SRSF1//UHMK1//CELF1
GO:0031090	organelle membrane	Cellular component	48	2192	276	16875	1.33886	0.0207026	0.539741	1.68398	RAB2A//LARGE//NDST3//HS3ST4//RAB14//ZDHHC21//AGPS//MATR3//CPT1A//MAVS//TOMM70A//FECH//IDH2//AFG3L2//COX18//MCART6//SCARB2//CYP3A5//EDA//PIP4K2B//MLEC//PIGK//SLC9A6//ERLIN1//SRD5A3//ELOVL7//MTDH//ANTXR2//RPH3AL//UBE2D3//ST6GAL2//ULK2//BACE1//VAMP3//CAMK2D//SYT11//EPHA8//RAB5C//SNX4//CLIP3//CCND2//AHCTF1//HIPK2//AGK//GOLGA1//RAP2B//TFRC//RAB11FIP2
GO:0010008	endosome membrane	Cellular component	10	290	276	16875	2.10832	0.0213884	0.539741	1.66982	EPHA8//RAB5C//SNX4//SLC9A6//CLIP3//RAB14//RAP2B//TFRC//RAB11FIP2//UBE2D3
GO:0016020	membrane	Cellular component	143	7703	276	16875	1.13504	0.0222873	0.539741	1.65194	ACVR1B//AKT1//ANK2//BAI1//CALM3//CAMK2D//CNTFR//CR2//DLG3//EDA//CELSR2//EPHA8//EPHB3//HTR2C//INPPL1//LSAMP//PAK2//PDE2A//PIK3R1//PTEN//PTPN3//RAB5C//SLC5A3//TFRC//TGFBR3//TSHR//UBE2D3//ADAM12//PIP4K2B//SKAP2//VAMP3//KL//NRXN1//QKI//INADL//KLRG1//SLC9A6//SH2B2//TGOLN2//RAB11FIP2//AAK1//SHANK2//MYO16//CLASP2//FAM120A//RIMBP2//SLC24A2//CLIP3//CNNM1//ARHGEF4//NTM//RAB14//CD244//RIC8B//ENAH//PARVA//AD…
GO:0044440	endosomal part	Cellular component	10	296	276	16875	2.06558	0.0242177	0.562053	1.61587	UBE2D3//EPHA8//RAB5C//SNX4//SLC9A6//CLIP3//RAB14//RAP2B//TFRC//RAB11FIP2
GO:0005876	spindle microtubule	Cellular component	3	39	276	16875	4.70318	0.0256465	0.570691	1.59097	CLASP2//CALM3//CDC27
GO:0030684	preribosome	Cellular component	2	16	276	16875	7.64266	0.0275015	0.570691	1.56064	UTP14C//WDR36
GO:0005681	spliceosomal complex	Cellular component	6	140	276	16875	2.62034	0.0276636	0.570691	1.55809	DHX15//HNRNPA2B1//HNRNPF//SRSF1//PTBP2//SREK1
GO:0045202	synapse	Cellular component	13	444	276	16875	1.79017	0.031414	0.614498	1.50288	SYPL2//DLG3//SHANK2//CPEB1//SYT11//CAMK2D//PDE2A//NRXN1//AAK1//VAMP3//RIMBP2//ENAH//PHACTR1
GO:0044444	cytoplasmic part	Cellular component	120	6396	276	16875	1.14712	0.0319936	0.614498	1.49494	RAB2A//LARGE//NDST3//HS3ST4//RAB14//ZDHHC21//EIF4E//CPEB1//SNX4//AP3M1//KIAA1324//RRAGC//CPT1A//CREB1//FECH//IDH2//PDK3//TFRC//ADAM12//AGPS//SH3BP5//TOMM70A//SLC9A6//AFG3L2//SIRT3//AGK//NLN//MAVS//MRPS25//SREK1//COX18//MCART6//AKT1//ANK2//BCAT1//CCND1//CALM3//CAMK2D//CCND2//CDC27//DCX//EIF4B//EIF5//ELAVL1//INPPL1//KPNA4//TNPO1//MAP3K1//MTR//PAK2//PDE1A//PDE2A//PFKFB3//PIK3R1//PLCB3//PTEN//RAP2B//…
GO:0030530	heterogeneous nuclear ribonucleoprotein complex	Cellular component	2	18	276	16875	6.79348	0.034324	0.637283	1.4644	HNRNPA2B1//HNRNPF
GO:0005829	cytosol	Cellular component	47	2218	276	16875	1.2956	0.0365398	0.656537	1.43723	PIK3R1//AKT1//ANK2//BCAT1//CCND1//CALM3//CAMK2D//CCND2//CDC27//DCX//EIF4B//EIF4E//EIF5//ELAVL1//INPPL1//KPNA4//TNPO1//MAP3K1//MTR//PAK2//PDE1A//PDE2A//PFKFB3//PLCB3//PTEN//RAP2B//UBE2D3//CNBP//ALDH1A2//SKAP2//GFPT2//PDCD6IP//SH2B2//MYO16//CLASP2//FBXW11//DICER1//ATXN10//AHCTF1//ARHGEF4//RAB14//RIC8B//ENAH//PARVA//GPCPD1//USH1G//ATP6V1C2
GO:0030426	growth cone	Cellular component	4	78	276	16875	3.13545	0.0389577	0.678107	1.40941	NRXN1//DLG3//STMN2//TSHZ3
GO:0030427	site of polarized growth	Cellular component	4	79	276	16875	3.09576	0.040528	0.684064	1.39224	DLG3//STMN2//TSHZ3//NRXN1
GO:0000792	heterochromatin	Cellular component	3	48	276	16875	3.82133	0.043644	0.687938	1.36008	CBX1//DNMT1//BAZ2A
GO:0044464	cell part	Cellular component	245	14351	276	16875	1.0438	0.0442111	0.687938	1.35447	ACVR1B//AKT1//ANK2//BAI1//CALM3//CAMK2D//CNTFR//CR2//DLG3//EDA//CELSR2//EPHA8//EPHB3//HTR2C//INPPL1//LSAMP//PAK2//PDE2A//PIK3R1//PTEN//PTPN3//RAB5C//SLC5A3//TFRC//TGFBR3//TSHR//UBE2D3//ADAM12//PIP4K2B//SKAP2//VAMP3//KL//NRXN1//QKI//INADL//KLRG1//SLC9A6//SH2B2//TGOLN2//RAB11FIP2//AAK1//SHANK2//MYO16//CLASP2//FAM120A//RIMBP2//SLC24A2//CLIP3//CNNM1//ARHGEF4//NTM//RAB14//CD244//RIC8B//ENAH//PARVA//AD…
GO:0005623	cell	Cellular component	245	14352	276	16875	1.04373	0.0444628	0.687938	1.352	ACVR1B//AKT1//ANK2//BAI1//CALM3//CAMK2D//CNTFR//CR2//DLG3//EDA//CELSR2//EPHA8//EPHB3//HTR2C//INPPL1//LSAMP//PAK2//PDE2A//PIK3R1//PTEN//PTPN3//RAB5C//SLC5A3//TFRC//TGFBR3//TSHR//UBE2D3//ADAM12//PIP4K2B//SKAP2//VAMP3//KL//NRXN1//QKI//INADL//KLRG1//SLC9A6//SH2B2//TGOLN2//RAB11FIP2//AAK1//SHANK2//MYO16//CLASP2//FAM120A//RIMBP2//SLC24A2//CLIP3//CNNM1//ARHGEF4//NTM//RAB14//CD244//RIC8B//ENAH//PARVA//AD…
GO:0005768	endosome	Cellular component	14	520	276	16875	1.64611	0.0474134	0.713763	1.3241	RAB14//KIAA1324//UBE2D3//EPHA8//RAB5C//SNX4//SLC9A6//CLIP3//VAMP3//RAP2B//TFRC//RAB11FIP2//STMN2//BACE1

## Sheet: GO_CC
#Column "GO.ID" stands for the ID of gene ontology term
#Column "Term" stands for the name of gene ontology term
#Column "Ontology" stands for the ontology of GOID belongs to
#Column "Count" stands for the number of DE genes associated with the listed GOID
#Column "Pop.Hits" stands for the number of background population genes associated with the listed GOID
#Column "List.Total" stands for the total number of DE genes
#Column "Pop.Total" stands for the total number of background population genes
#Column "Fold.Enrichment" stands for the Fold Enrichment value of the GOID, it equals (Count/Pop.Hits)/(List.Total/Pop.Total)
#Column "Pvalue" stands for the significance testing value of the GOID
#Column "FDR" stands for the false discovery rate of the GOID, using Benjamini & Hochberg (1995) method
#Column "Enrichment.Score" stands for the Enrichment Score value of the GOID, it equals (-log10(Pvalue))
#Column "GENES" stands for the DE genes associated with the GOID
GO.ID	Term	Ontology	Count	Pop.Hits	List.Total	Pop.Total	Fold.Enrichment	Pvalue	FDR	Enrichment.Score	GENES
GO:0005515	protein binding	Molecular function	147	6731	263	15325	1.27257	5.53733e-05	0.0516079	4.2567	AFG3L2//DNAJC9//DNAJC16//DNAJC21//VAMP3//MTDH//CREB1//HIPK2//PTPN3//RAB14//RIC8B//TFRC//INPPL1//ENC1//ENAH//PARVA//PHACTR1//ADAP2//MYO16//SHROOM4//CNTFR//EDA//NRXN1//VTCN1//PIK3R1//ACVR1B//SKAP2//SH2B2//MAP3K1//FGF9//KL//DTX1//AAK1//TGFBR3//GREM1//CAMK2D//PDE1A//PLCB3//SCN5A//TCF7//DCX//CLIP3//SBDS//DLG3//RPH3AL//NCKIPSD//DNMT1//BPTF//ZEB1//TRIB2//AKT1//CPT1A//PAK2//CBX1//ATXN10//PTEN//NCOA1//BAZ…
GO:0005488	binding	Molecular function	226	11840	263	15325	1.11225	0.000258448	0.120437	3.58763	AFG3L2//DNAJC9//DNAJC16//DNAJC21//VAMP3//ACVR1B//ADRBK2//AKT1//CAMK2D//CHD3//DHX15//EIF4B//EIF5//ELAVL2//ELAVL1//EPHA8//EPHB3//HNRNPA2B1//HNRNPF//MAP3K1//PAK2//PDE2A//PDK3//PFKFB3//RAB2A//RAB5C//RAP2B//SRSF1//SKI//UBE2D3//PIP4K2B//ULK2//KIAA0232//MATR3//ATG7//CELF1//POLQ//IRAK3//AAK1//MYO16//DICER1//HIPK2//RAB14//CDK12//UBE2R2//AGK//PTBP2//RRAGC//CPEB1//RASL11B//UHMK1//SREK1//RBFOX3//TUBB2B//ANK2…
GO:0019904	protein domain specific binding	Molecular function	20	519	263	15325	2.24547	0.00065363	0.203061	3.18467	DTX1//INPPL1//ADAM12//QKI//SH3BP5//SHANK2//NCKIPSD//ENAH//DLG3//PTEN//TGFBR3//RPH3AL//PDE2A//MAVS//SRSF1//CALM3//PPARA//RAP2B//SKI//ARHGEF4
GO:0017124	SH3 domain binding	Molecular function	8	118	263	15325	3.95051	0.000973547	0.226836	3.01164	DTX1//INPPL1//ADAM12//QKI//SH3BP5//SHANK2//NCKIPSD//ENAH
GO:0016740	transferase activity	Molecular function	47	1777	263	15325	1.54119	0.00163892	0.305494	2.78544	PDK3//AGK//ST6GAL2//A2LD1//PFKFB3//DNMT1//TRDMT1//POLH//POLQ//PAPD5//BCAT1//CPT1A//GFPT2//DLG3//NCOA1//PIP4K2B//ADRBK2//AKT1//CCND1//MAP3K1//PAK2//HIPK2//CDK12//ACVR1B//ULK2//IRAK3//AAK1//UHMK1//CAMK2D//FGF9//EPHB3//EPHA8//TGFBR3//CLASP2//NDST3//HS3ST4//MTR//LARGE//AGPS//PIK3R1//FBXO11//CALM3//ZDHHC2//ZDHHC21//ELOVL7//TRIB2//CDKAL1
GO:0046332	SMAD binding	Molecular function	5	58	263	15325	5.02327	0.00312882	0.392499	2.50462	ACVR1B//SKI//TGFBR3//ZEB2//HIPK2
GO:0016772	transferase activity, transferring phosphorus-containing groups	Molecular function	28	942	263	15325	1.73202	0.00325018	0.392499	2.48809	PDK3//AGK//PFKFB3//POLH//POLQ//PAPD5//DLG3//PIP4K2B//ADRBK2//AKT1//CCND1//MAP3K1//PAK2//HIPK2//CDK12//ACVR1B//ULK2//IRAK3//AAK1//UHMK1//CAMK2D//FGF9//EPHB3//EPHA8//TGFBR3//PIK3R1//CALM3//TRIB2
GO:0005547	phosphatidylinositol-3,4,5-trisphosphate binding	Molecular function	3	18	263	15325	9.71166	0.00336909	0.392499	2.47249	AKT1//INPPL1//ADAP2
GO:0003723	RNA binding	Molecular function	25	835	263	15325	1.74461	0.00488533	0.505903	2.31111	EIF4E//DICER1//HNRNPF//ELAVL1//CELF1//PTBP2//ELAVL2//EIF4B//EIF5//SBDS//CSTF3//TRDMT1//HNRNPA2B1//NOVA1//SRSF1//ZNF239//QKI//MATR3//BAZ2A//FAM120A//NIP7//NUFIP2//CPEB1//UHMK1//RBFOX3
GO:0003676	nucleic acid binding	Molecular function	74	3291	263	15325	1.31023	0.00603122	0.558823	2.21959	EIF4E//NEIL3//CELF1//TFAP2B//CREB1//SOX1//CHD3//DNMT1//TRDMT1//AFF3//PLAGL2//PPARA//RFX5//THRB//ZFX//CNBP//ZNF239//CGGBP1//NCOA1//DEDD//BCLAF1//TOX4//HUWE1//ARID3B//NFAT5//BAZ2A//FBXO21//AHCTF1//ZBTB11//SLC2A4RG//ZFP14//ZFAND3//PAPD5//AEBP2//RBFOX3//POLH//POLQ//ZEB1//ZNF148//CSTF3//EIF4B//ELAVL2//ELAVL1//HNRNPA2B1//HNRNPF//NOVA1//SRSF1//QKI//MATR3//FAM120A//NIP7//NUFIP2//CPEB1//UHMK1//DICER1//PTB…
GO:0016301	kinase activity	Molecular function	24	813	263	15325	1.72015	0.00685144	0.558823	2.16422	PDK3//AGK//PFKFB3//DLG3//PIP4K2B//ADRBK2//AKT1//CCND1//MAP3K1//PAK2//HIPK2//CDK12//ACVR1B//ULK2//IRAK3//AAK1//UHMK1//CAMK2D//FGF9//EPHB3//EPHA8//TGFBR3//PIK3R1//CALM3
GO:0001190	RNA polymerase II transcription factor binding transcription factor activity involved in positive regulation of transcription	Molecular function	3	24	263	15325	7.28375	0.0077472	0.558823	2.11086	TFAP2B//HIPK2//CREB1
GO:0019899	enzyme binding	Molecular function	27	959	263	15325	1.64055	0.00779474	0.558823	2.1082	MAP3K1//RPH3AL//CCND1//CCND2//DCX//ELAVL1//PAK2//SKI//RAB11FIP2//MAVS//DLG3//CDC27//PIK3R1//MYO16//PPARA//ACVR1B//DTX1//TRIB2//CALM3//PTPN3//AKT1//SCARB2//PTEN//THRB//NCOA1//CBX1//BACE1
GO:0016773	phosphotransferase activity, alcohol group as acceptor	Molecular function	22	746	263	15325	1.71842	0.00957548	0.602987	2.01884	PDK3//PFKFB3//AGK//PIP4K2B//ADRBK2//AKT1//CCND1//MAP3K1//PAK2//HIPK2//CDK12//ACVR1B//ULK2//IRAK3//AAK1//UHMK1//CAMK2D//FGF9//EPHB3//EPHA8//TGFBR3//PIK3R1
GO:0019003	GDP binding	Molecular function	3	26	263	15325	6.72346	0.00970473	0.602987	2.01302	RAB2A//RAB14//RRAGC
GO:0005112	Notch binding	Molecular function	2	10	263	15325	11.654	0.0120563	0.671349	1.91879	DTX1//AAK1
GO:0036094	small molecule binding	Molecular function	58	2547	263	15325	1.32692	0.0126363	0.671349	1.89838	ACVR1B//ADRBK2//AKT1//CAMK2D//CHD3//DHX15//EIF4B//EIF5//ELAVL2//ELAVL1//EPHA8//EPHB3//HNRNPA2B1//HNRNPF//MAP3K1//PAK2//PDE2A//PDK3//PFKFB3//RAB2A//RAB5C//RAP2B//SRSF1//SKI//UBE2D3//PIP4K2B//ULK2//KIAA0232//MATR3//ATG7//CELF1//POLQ//AFG3L2//IRAK3//AAK1//MYO16//DICER1//HIPK2//RAB14//CDK12//UBE2R2//AGK//PTBP2//RRAGC//CPEB1//RASL11B//UHMK1//SREK1//RBFOX3//TUBB2B//KL//TRIB2//MTR//SLC19A3//ALDH1A2//ADA…
GO:0003887	DNA-directed DNA polymerase activity	Molecular function	3	29	263	15325	6.02793	0.013135	0.671349	1.88157	POLH//POLQ//PAPD5
GO:0008270	zinc ion binding	Molecular function	47	2002	263	15325	1.36798	0.0151626	0.671349	1.81923	CHD3//DNMT1//DTX1//BPTF//MAP3K1//MTR//PLAGL2//PPARA//RORA//SKI//ZEB1//THRB//ZFX//CNBP//ZNF148//ADAM12//ZNF239//RPH3AL//PHF14//MATR3//ZEB2//TRIM66//ARIH2//AFG3L2//BAZ2A//SIRT3//ZBTB11//PNMA3//ZNF706//ZDHHC2//BCL11A//NEIL3//ADAP2//SLC2A4RG//TSHZ3//ZFP14//RBAK//ZFAND3//FBXO11//TRIM56//LMLN//RNF166//AEBP2//TSHZ2//DNAJC21//RNF169//ZDHHC21
GO:0008242	omega peptidase activity	Molecular function	2	12	263	15325	9.71166	0.0172879	0.671349	1.76226	BACE1//JOSD1
GO:0034483	heparan sulfate sulfotransferase activity	Molecular function	2	12	263	15325	9.71166	0.0172879	0.671349	1.76226	HS3ST4//NDST3
GO:0035255	ionotropic glutamate receptor binding	Molecular function	2	12	263	15325	9.71166	0.0172879	0.671349	1.76226	DLG3//SHANK2
GO:0043325	phosphatidylinositol-3,4-bisphosphate binding	Molecular function	2	12	263	15325	9.71166	0.0172879	0.671349	1.76226	AKT1//ADAP2
GO:0046625	sphingolipid binding	Molecular function	2	12	263	15325	9.71166	0.0172879	0.671349	1.76226	CLIP3//MAP3K1
GO:0034061	DNA polymerase activity	Molecular function	3	35	263	15325	4.99457	0.0218274	0.779358	1.661	POLH//POLQ//PAPD5
GO:0052745	inositol phosphate phosphatase activity	Molecular function	2	14	263	15325	8.32428	0.023306	0.779358	1.63253	IMPAD1//PTEN
GO:0004672	protein kinase activity	Molecular function	18	628	263	15325	1.67016	0.0235108	0.779358	1.62873	PDK3//ACVR1B//AKT1//MAP3K1//PAK2//ULK2//IRAK3//AAK1//HIPK2//UHMK1//CAMK2D//CDK12//ADRBK2//FGF9//EPHB3//EPHA8//TGFBR3//CCND1
GO:0048306	calcium-dependent protein binding	Molecular function	3	36	263	15325	4.85583	0.0235169	0.779358	1.62862	CALM3//NRXN1//PDCD6IP
GO:0000166	nucleotide binding	Molecular function	53	2379	263	15325	1.29815	0.025306	0.779358	1.59678	ACVR1B//ADRBK2//AKT1//CAMK2D//CHD3//DHX15//EPHA8//EPHB3//MAP3K1//PAK2//PDK3//PFKFB3//UBE2D3//PIP4K2B//ULK2//KIAA0232//POLQ//AFG3L2//IRAK3//AAK1//MYO16//DICER1//TRIB2//HIPK2//CDK12//UBE2R2//AGK//UHMK1//EIF5//RAB2A//RAB5C//RAP2B//RAB14//RRAGC//RASL11B//TUBB2B//PDE2A//IDH2//SIRT3//EIF4B//ELAVL2//ELAVL1//HNRNPA2B1//HNRNPF//SRSF1//SKI//MATR3//ATG7//CELF1//PTBP2//CPEB1//SREK1//RBFOX3
GO:0019903	protein phosphatase binding	Molecular function	4	65	263	15325	3.58584	0.0253727	0.779358	1.59563	CDC27//DLG3//PIK3R1//MYO16
GO:0004842	ubiquitin-protein ligase activity	Molecular function	9	246	263	15325	2.13183	0.0264435	0.779358	1.57768	MAP3K1//UBE2D3//HUWE1//ARIH2//FBXO21//FBXW11//UBE2R2//FBXO11//TRIM56
GO:0003714	transcription corepressor activity	Molecular function	7	169	263	15325	2.41355	0.0267591	0.779358	1.57253	TFAP2B//SKI//ZEB1//THRB//HIPK2//BCL11A//AEBP2
GO:0005542	folic acid binding	Molecular function	2	16	263	15325	7.28375	0.0300513	0.848723	1.52214	MTR//SLC19A3
GO:0005003	ephrin receptor activity	Molecular function	2	17	263	15325	6.85529	0.0336791	0.851708	1.47264	EPHA8//EPHB3
GO:0005024	transforming growth factor beta-activated receptor activity	Molecular function	2	17	263	15325	6.85529	0.0336791	0.851708	1.47264	TGFBR3//ACVR1B
GO:0016409	palmitoyltransferase activity	Molecular function	2	17	263	15325	6.85529	0.0336791	0.851708	1.47264	CPT1A//ZDHHC2
GO:0008081	phosphoric diester hydrolase activity	Molecular function	5	105	263	15325	2.77476	0.0346361	0.851708	1.46047	PDE2A//PDE1A//HTR2C//PLCB3//GPCPD1
GO:0019787	small conjugating protein ligase activity	Molecular function	9	260	263	15325	2.01704	0.0358234	0.851708	1.44583	MAP3K1//UBE2D3//HUWE1//ARIH2//FBXO21//FBXW11//UBE2R2//FBXO11//TRIM56
GO:0035091	phosphatidylinositol binding	Molecular function	6	142	263	15325	2.46211	0.035824	0.851708	1.44583	PIK3R1//ADAP2//AKT1//INPPL1//PIGK//SNX4
GO:0001105	RNA polymerase II transcription coactivator activity	Molecular function	2	18	263	15325	6.47444	0.0374678	0.851708	1.42634	TFAP2B//HIPK2
GO:0004675	transmembrane receptor protein serine/threonine kinase activity	Molecular function	2	18	263	15325	6.47444	0.0374678	0.851708	1.42634	ACVR1B//TGFBR3
GO:0004674	protein serine/threonine kinase activity	Molecular function	13	441	263	15325	1.71771	0.041355	0.877161	1.38347	ACVR1B//CAMK2D//CDK12//ADRBK2//MAP3K1//TGFBR3//AKT1//PAK2//ULK2//IRAK3//AAK1//HIPK2//UHMK1
GO:0016922	ligand-dependent nuclear receptor binding	Molecular function	2	19	263	15325	6.13368	0.041411	0.877161	1.38288	NCOA1//BAZ2A
GO:0035254	glutamate receptor binding	Molecular function	2	19	263	15325	6.13368	0.041411	0.877161	1.38288	DLG3//SHANK2
GO:0005104	fibroblast growth factor receptor binding	Molecular function	2	20	263	15325	5.827	0.0455024	0.892841	1.34197	FGF9//KL
GO:0003924	GTPase activity	Molecular function	8	231	263	15325	2.01801	0.0462038	0.892841	1.33532	EIF5//RAB2A//RAB5C//RAP2B//RAB14//RRAGC//RASL11B//TUBB2B
GO:0001085	RNA polymerase II transcription factor binding	Molecular function	3	47	263	15325	3.71936	0.0466031	0.892841	1.33159	CREB1//HIPK2//MTDH
GO:0003684	damaged DNA binding	Molecular function	3	47	263	15325	3.71936	0.0466031	0.892841	1.33159	POLH//POLQ//NEIL3
GO:0004879	ligand-activated sequence-specific DNA binding RNA polymerase II transcription factor activity	Molecular function	3	48	263	15325	3.64187	0.0491014	0.892841	1.30891	THRB//PPARA//RORA
GO:0001158	enhancer sequence-specific DNA binding	Molecular function	2	21	263	15325	5.54952	0.0497355	0.892841	1.30333	CREB1//TFAP2B
GO:0008483	transaminase activity	Molecular function	2	21	263	15325	5.54952	0.0497355	0.892841	1.30333	BCAT1//GFPT2

## Sheet: Pathway
#Column "PathwayID" stands for Pathway identifiers used in KEGG
#Column "Definition" stands for the definition of the PathwayID
#Column "OriginalWebSite"stands for The map's website,the nodes with red frame and red symbol are associated with the DE genes, green nodes have no significance
#Column "p-value"
"Fisher-Pvalue" stands for the enrichment p-value of the PathwayID used Fisher's exact test
#Column "SelectionCounts" stands for the Count of the DE genes' entities directly associated with the listed PathwayID
#Column "SelectionSize" stands for the total number of the DE genes' entities
#Column "Count" stands for the count of the chosen background population genes' entities associated with the listed PathwayID
#Column "Size" stands for the total number of chosen background population genes' entities
#Column "FDR" stands for the false discovery rate of the PathwayID
#Column "Enrichment_Score" stands for the Enrichment Score value of the PathwayID, it equals "-log10(Pvalue)"
#Column "GENES" stands for the DE genes associated with the PathwayID
PathwayID	Definition	OriginalWebSite	Fisher-Pvalue	SelectionCounts	SelectionSize	Count	Size	FDR	Enrichment_Score	Genes
hsa04150	mTOR signaling pathway - Homo sapiens (human)	http://www.genome.jp/kegg-bin/show_pathway?hsa04150+207+1975+1977+5295+5728+64121+9706	6.67952e-05	7	116	60	6756	0.0187695	4.17525	AKT1//EIF4B//EIF4E//PIK3R1//PTEN//RRAGC//ULK2
hsa04070	Phosphatidylinositol signaling system - Homo sapiens (human)	http://www.genome.jp/kegg-bin/show_pathway?hsa04070+808+54928+3636+5295+8396+5331+5728	0.000447028	7	116	81	6756	0.0628074	3.34967	CALM3//IMPAD1//INPPL1//PIK3R1//PIP4K2B//PLCB3//PTEN
hsa05214	Glioma - Homo sapiens (human)	http://www.genome.jp/kegg-bin/show_pathway?hsa05214+207+808+817+595+5295+5728	0.000814679	6	116	65	6756	0.0763082	3.08901	AKT1//CALM3//CAMK2D//CCND1//PIK3R1//PTEN
hsa05213	Endometrial cancer - Homo sapiens (human)	http://www.genome.jp/kegg-bin/show_pathway?hsa05213+207+595+5295+5728+6932	0.00186913	5	116	52	6756	0.131306	2.72836	AKT1//CCND1//PIK3R1//PTEN//TCF7
hsa00562	Inositol phosphate metabolism - Homo sapiens (human)	http://www.genome.jp/kegg-bin/show_pathway?hsa00562+54928+3636+8396+5331+5728	0.00378629	5	116	61	6756	0.155258	2.42179	IMPAD1//INPPL1//PIP4K2B//PLCB3//PTEN
hsa04261	Adrenergic signaling in cardiomyocytes - Homo sapiens (human)	http://www.genome.jp/kegg-bin/show_pathway?hsa04261+207+808+817+1385+5295+5331+5522+6331	0.00395258	8	116	149	6756	0.155258	2.40312	AKT1//CALM3//CAMK2D//CREB1//PIK3R1//PLCB3//PPP2R2C//SCN5A
hsa05215	Prostate cancer - Homo sapiens (human)	http://www.genome.jp/kegg-bin/show_pathway?hsa05215+207+595+1385+5295+5728+6932	0.0041091	6	116	89	6756	0.155258	2.38625	AKT1//CCND1//CREB1//PIK3R1//PTEN//TCF7
hsa04722	Neurotrophin signaling pathway - Homo sapiens (human)	http://www.genome.jp/kegg-bin/show_pathway?hsa04722+207+808+817+11213+4214+5295+10603	0.00442015	7	116	120	6756	0.155258	2.35456	AKT1//CALM3//CAMK2D//IRAK3//MAP3K1//PIK3R1//SH2B2
hsa05218	Melanoma - Homo sapiens (human)	http://www.genome.jp/kegg-bin/show_pathway?hsa05218+207+595+2254+5295+5728	0.00723753	5	116	71	6756	0.225972	2.14041	AKT1//CCND1//FGF9//PIK3R1//PTEN
hsa04066	HIF-1 signaling pathway - Homo sapiens (human)	http://www.genome.jp/kegg-bin/show_pathway?hsa04066+207+817+1977+5209+5295+7037	0.00954144	6	116	106	6756	0.267449	2.02039	AKT1//CAMK2D//EIF4E//PFKFB3//PIK3R1//TFRC
hsa04910	Insulin signaling pathway - Homo sapiens (human)	http://www.genome.jp/kegg-bin/show_pathway?hsa04910+207+808+1977+3636+5295+5506+10603	0.0104695	7	116	141	6756	0.267449	1.98007	AKT1//CALM3//EIF4E//INPPL1//PIK3R1//PPP1R3A//SH2B2
hsa05161	Hepatitis B - Homo sapiens (human)	http://www.genome.jp/kegg-bin/show_pathway?hsa05161+207+595+1385+4214+57506+5295+5728	0.0125278	7	116	146	6756	0.268359	1.90212	AKT1//CCND1//CREB1//MAP3K1//MAVS//PIK3R1//PTEN
hsa04710	Circadian rhythm - Homo sapiens (human)	http://www.genome.jp/kegg-bin/show_pathway?hsa04710+1385+23291+6095	0.0142915	3	116	30	6756	0.268359	1.84492	CREB1//FBXW11//RORA
hsa05223	Non-small cell lung cancer - Homo sapiens (human)	http://www.genome.jp/kegg-bin/show_pathway?hsa05223+207+595+27436+5295	0.0152661	4	116	56	6756	0.268359	1.81627	AKT1//CCND1//EML4//PIK3R1
hsa04390	Hippo signaling pathway - Homo sapiens (human)	http://www.genome.jp/kegg-bin/show_pathway?hsa04390+595+894+1741+23291+10207+5522+6932	0.0158805	7	116	153	6756	0.268359	1.79914	CCND1//CCND2//DLG3//FBXW11//INADL//PPP2R2C//TCF7
hsa05221	Acute myeloid leukemia - Homo sapiens (human)	http://www.genome.jp/kegg-bin/show_pathway?hsa05221+207+595+5295+6932	0.016206	4	116	57	6756	0.268359	1.79033	AKT1//CCND1//PIK3R1//TCF7
hsa04919	Thyroid hormone signaling pathway - Homo sapiens (human)	http://www.genome.jp/kegg-bin/show_pathway?hsa04919+207+595+8648+5295+5331+7068	0.0162352	6	116	119	6756	0.268359	1.78954	AKT1//CCND1//NCOA1//PIK3R1//PLCB3//THRB
hsa05210	Colorectal cancer - Homo sapiens (human)	http://www.genome.jp/kegg-bin/show_pathway?hsa05210+207+595+5295+6932	0.0214467	4	116	62	6756	0.334807	1.66864	AKT1//CCND1//PIK3R1//TCF7
hsa04728	Dopaminergic synapse - Homo sapiens (human)	http://www.genome.jp/kegg-bin/show_pathway?hsa04728+207+808+817+1385+5331+5522	0.024812	6	116	131	6756	0.348762	1.60534	AKT1//CALM3//CAMK2D//CREB1//PLCB3//PPP2R2C
hsa04915	Estrogen signaling pathway - Homo sapiens (human)	http://www.genome.jp/kegg-bin/show_pathway?hsa04915+207+808+1385+5295+5331	0.0283486	5	116	100	6756	0.348762	1.54747	AKT1//CALM3//CREB1//PIK3R1//PLCB3
hsa04115	p53 signaling pathway - Homo sapiens (human)	http://www.genome.jp/kegg-bin/show_pathway?hsa04115+575+595+894+5728	0.0289682	4	116	68	6756	0.348762	1.53808	BAI1//CCND1//CCND2//PTEN
hsa04916	Melanogenesis - Homo sapiens (human)	http://www.genome.jp/kegg-bin/show_pathway?hsa04916+808+817+1385+5331+6932	0.0294296	5	116	101	6756	0.348762	1.53121	CALM3//CAMK2D//CREB1//PLCB3//TCF7
hsa04120	Ubiquitin mediated proteolysis - Homo sapiens (human)	http://www.genome.jp/kegg-bin/show_pathway?hsa04120+996+23291+10075+4214+7323+54926	0.0300637	6	116	137	6756	0.348762	1.52196	CDC27//FBXW11//HUWE1//MAP3K1//UBE2D3//UBE2R2
hsa04310	Wnt signaling pathway - Homo sapiens (human)	http://www.genome.jp/kegg-bin/show_pathway?hsa04310+817+595+894+23291+5331+6932	0.031965	6	116	139	6756	0.348762	1.49533	CAMK2D//CCND1//CCND2//FBXW11//PLCB3//TCF7
hsa05142	Chagas disease (American trypanosomiasis) - Homo sapiens (human)	http://www.genome.jp/kegg-bin/show_pathway?hsa05142+207+713+5295+5331+5522	0.032828	5	116	104	6756	0.348762	1.48376	AKT1//C1QB//PIK3R1//PLCB3//PPP2R2C
hsa01210	2-Oxocarboxylic acid metabolism - Homo sapiens (human)	http://www.genome.jp/kegg-bin/show_pathway?hsa01210+586+3418	0.0336008	2	116	17	6756	0.348762	1.47365	BCAT1//IDH2
hsa04662	B cell receptor signaling pathway - Homo sapiens (human)	http://www.genome.jp/kegg-bin/show_pathway?hsa04662+207+1380+3636+5295	0.0347521	4	116	72	6756	0.348762	1.45902	AKT1//CR2//INPPL1//PIK3R1
hsa04917	Prolactin signaling pathway - Homo sapiens (human)	http://www.genome.jp/kegg-bin/show_pathway?hsa04917+207+595+894+5295	0.0347521	4	116	72	6756	0.348762	1.45902	AKT1//CCND1//CCND2//PIK3R1
hsa05205	Proteoglycans in cancer - Homo sapiens (human)	http://www.genome.jp/kegg-bin/show_pathway?hsa05205+207+287+288+817+595+1975+2254+5295	0.0391819	8	116	225	6756	0.377818	1.40691	AKT1//ANK2//ANK3//CAMK2D//CCND1//EIF4B//FGF9//PIK3R1
hsa04114	Oocyte meiosis - Homo sapiens (human)	http://www.genome.jp/kegg-bin/show_pathway?hsa04114+808+817+996+64506+23291	0.0403365	5	116	110	6756	0.377818	1.3943	CALM3//CAMK2D//CDC27//CPEB1//FBXW11
hsa04725	Cholinergic synapse - Homo sapiens (human)	http://www.genome.jp/kegg-bin/show_pathway?hsa04725+207+817+1385+5295+5331	0.0444524	5	116	113	6756	0.40294	1.3521	AKT1//CAMK2D//CREB1//PIK3R1//PLCB3

## Sheet: 309 predict targets
mirbase19	matuacc	mirna_name	genesymbol	genedescription	score	details
hsa-miR-4709-3p	MIMAT0019812	hsa-miR-4709-3p	TFRC	transferrin receptor (p90, CD71)	-0.23	http://www.targetscan.org/cgi-bin/targetscan/vert_61/view_gene.cgi?taxid=9606&rs=NM_001128148&members=miR-300-5p/4709-3p&showcnc=1&shownc=1&showncf=1
hsa-miR-4709-3p	MIMAT0019812	hsa-miR-4709-3p	RAB11FIP2	RAB11 family interacting protein 2 (class I)	-0.23	http://www.targetscan.org/cgi-bin/targetscan/vert_61/view_gene.cgi?taxid=9606&rs=NM_014904&members=miR-300-5p/4709-3p&showcnc=1&shownc=1&showncf=1
hsa-miR-4709-3p	MIMAT0019812	hsa-miR-4709-3p	SH3BP5	SH3-domain binding protein 5 (BTK-associated)	-0.23	http://www.targetscan.org/cgi-bin/targetscan/vert_61/view_gene.cgi?taxid=9606&rs=NM_001018009&members=miR-300-5p/4709-3p&showcnc=1&shownc=1&showncf=1
hsa-miR-4709-3p	MIMAT0019812	hsa-miR-4709-3p	TSHZ3	teashirt zinc finger homeobox 3	-0.22	http://www.targetscan.org/cgi-bin/targetscan/vert_61/view_gene.cgi?taxid=9606&rs=NM_020856&members=miR-300-5p/4709-3p&showcnc=1&shownc=1&showncf=1
hsa-miR-4709-3p	MIMAT0019812	hsa-miR-4709-3p	C12orf29	chromosome 12 open reading frame 29	-0.22	http://www.targetscan.org/cgi-bin/targetscan/vert_61/view_gene.cgi?taxid=9606&rs=NM_001009894&members=miR-300-5p/4709-3p&showcnc=1&shownc=1&showncf=1
hsa-miR-4709-3p	MIMAT0019812	hsa-miR-4709-3p	EDA	ectodysplasin A	-0.22	http://www.targetscan.org/cgi-bin/targetscan/vert_61/view_gene.cgi?taxid=9606&rs=NM_001005609&members=miR-300-5p/4709-3p&showcnc=1&shownc=1&showncf=1
hsa-miR-4709-3p	MIMAT0019812	hsa-miR-4709-3p	CHODL	chondrolectin	-0.21	http://www.targetscan.org/cgi-bin/targetscan/vert_61/view_gene.cgi?taxid=9606&rs=NM_001204174&members=miR-300-5p/4709-3p&showcnc=1&shownc=1&showncf=1
hsa-miR-4709-3p	MIMAT0019812	hsa-miR-4709-3p	WDR33	WD repeat domain 33	-0.21	http://www.targetscan.org/cgi-bin/targetscan/vert_61/view_gene.cgi?taxid=9606&rs=NM_001006622&members=miR-300-5p/4709-3p&showcnc=1&shownc=1&showncf=1
hsa-miR-4709-3p	MIMAT0019812	hsa-miR-4709-3p	UBE2D3	ubiquitin-conjugating enzyme E2D 3	-0.21	http://www.targetscan.org/cgi-bin/targetscan/vert_61/view_gene.cgi?taxid=9606&rs=NM_003340&members=miR-300-5p/4709-3p&showcnc=1&shownc=1&showncf=1
hsa-miR-4709-3p	MIMAT0019812	hsa-miR-4709-3p	FAM84B	family with sequence similarity 84, member B	-0.2	http://www.targetscan.org/cgi-bin/targetscan/vert_61/view_gene.cgi?taxid=9606&rs=NM_174911&members=miR-300-5p/4709-3p&showcnc=1&shownc=1&showncf=1
hsa-miR-4709-3p	MIMAT0019812	hsa-miR-4709-3p	CDK12	cyclin-dependent kinase 12	-0.2	http://www.targetscan.org/cgi-bin/targetscan/vert_61/view_gene.cgi?taxid=9606&rs=NM_015083&members=miR-300-5p/4709-3p&showcnc=1&shownc=1&showncf=1
hsa-miR-4709-3p	MIMAT0019812	hsa-miR-4709-3p	DNAJC9	DnaJ (Hsp40) homolog, subfamily C, member 9	-0.2	http://www.targetscan.org/cgi-bin/targetscan/vert_61/view_gene.cgi?taxid=9606&rs=NM_015190&members=miR-300-5p/4709-3p&showcnc=1&shownc=1&showncf=1
hsa-miR-4709-3p	MIMAT0019812	hsa-miR-4709-3p	SLC19A3	solute carrier family 19, member 3	-0.2	http://www.targetscan.org/cgi-bin/targetscan/vert_61/view_gene.cgi?taxid=9606&rs=NM_025243&members=miR-300-5p/4709-3p&showcnc=1&shownc=1&showncf=1
hsa-miR-4709-3p	MIMAT0019812	hsa-miR-4709-3p	TSHZ2	teashirt zinc finger homeobox 2	-0.2	http://www.targetscan.org/cgi-bin/targetscan/vert_61/view_gene.cgi?taxid=9606&rs=NM_001193421&members=miR-300-5p/4709-3p&showcnc=1&shownc=1&showncf=1
hsa-miR-4709-3p	MIMAT0019812	hsa-miR-4709-3p	PLAA	phospholipase A2-activating protein	-0.2	http://www.targetscan.org/cgi-bin/targetscan/vert_61/view_gene.cgi?taxid=9606&rs=NM_001031689&members=miR-300-5p/4709-3p&showcnc=1&shownc=1&showncf=1
hsa-miR-4709-3p	MIMAT0019812	hsa-miR-4709-3p	FAM199X	family with sequence similarity 199, X-linked	-0.19	http://www.targetscan.org/cgi-bin/targetscan/vert_61/view_gene.cgi?taxid=9606&rs=NM_207318&members=miR-300-5p/4709-3p&showcnc=1&shownc=1&showncf=1
hsa-miR-4709-3p	MIMAT0019812	hsa-miR-4709-3p	TSPAN3	tetraspanin 3	-0.19	http://www.targetscan.org/cgi-bin/targetscan/vert_61/view_gene.cgi?taxid=9606&rs=NM_001168412&members=miR-300-5p/4709-3p&showcnc=1&shownc=1&showncf=1
hsa-miR-4709-3p	MIMAT0019812	hsa-miR-4709-3p	AP3M1	adaptor-related protein complex 3, mu 1 subunit	-0.19	http://www.targetscan.org/cgi-bin/targetscan/vert_61/view_gene.cgi?taxid=9606&rs=NM_012095&members=miR-300-5p/4709-3p&showcnc=1&shownc=1&showncf=1
hsa-miR-4709-3p	MIMAT0019812	hsa-miR-4709-3p	TNMD	tenomodulin	-0.19	http://www.targetscan.org/cgi-bin/targetscan/vert_61/view_gene.cgi?taxid=9606&rs=NM_022144&members=miR-300-5p/4709-3p&showcnc=1&shownc=1&showncf=1
hsa-miR-4709-3p	MIMAT0019812	hsa-miR-4709-3p	PNMA6C	paraneoplastic antigen like 6C	-0.67	http://www.targetscan.org/cgi-bin/targetscan/vert_61/view_gene.cgi?taxid=9606&rs=NM_001170944&members=miR-300-5p/4709-3p&showcnc=1&shownc=1&showncf=1
hsa-miR-4709-3p	MIMAT0019812	hsa-miR-4709-3p	PNMA3	paraneoplastic antigen MA3	-0.65	http://www.targetscan.org/cgi-bin/targetscan/vert_61/view_gene.cgi?taxid=9606&rs=NM_013364&members=miR-300-5p/4709-3p&showcnc=1&shownc=1&showncf=1
hsa-miR-4709-3p	MIMAT0019812	hsa-miR-4709-3p	KIAA0232	KIAA0232	-0.6	http://www.targetscan.org/cgi-bin/targetscan/vert_61/view_gene.cgi?taxid=9606&rs=NM_001100590&members=miR-300-5p/4709-3p&showcnc=1&shownc=1&showncf=1
hsa-miR-4709-3p	MIMAT0019812	hsa-miR-4709-3p	C5orf63	chromosome 5 open reading frame 63	-0.6	http://www.targetscan.org/cgi-bin/targetscan/vert_61/view_gene.cgi?taxid=9606&rs=NM_001164479&members=miR-300-5p/4709-3p&showcnc=1&shownc=1&showncf=1
hsa-miR-4709-3p	MIMAT0019812	hsa-miR-4709-3p	DNAJC21	DnaJ (Hsp40) homolog, subfamily C, member 21	-0.51	http://www.targetscan.org/cgi-bin/targetscan/vert_61/view_gene.cgi?taxid=9606&rs=NM_001012339&members=miR-300-5p/4709-3p&showcnc=1&shownc=1&showncf=1
hsa-miR-4709-3p	MIMAT0019812	hsa-miR-4709-3p	WDR36	WD repeat domain 36	-0.5	http://www.targetscan.org/cgi-bin/targetscan/vert_61/view_gene.cgi?taxid=9606&rs=NM_139281&members=miR-300-5p/4709-3p&showcnc=1&shownc=1&showncf=1
hsa-miR-4709-3p	MIMAT0019812	hsa-miR-4709-3p	TMEM108	transmembrane protein 108	-0.47	http://www.targetscan.org/cgi-bin/targetscan/vert_61/view_gene.cgi?taxid=9606&rs=NM_001136469&members=miR-300-5p/4709-3p&showcnc=1&shownc=1&showncf=1
hsa-miR-4709-3p	MIMAT0019812	hsa-miR-4709-3p	DNAJC16	DnaJ (Hsp40) homolog, subfamily C, member 16	-0.47	http://www.targetscan.org/cgi-bin/targetscan/vert_61/view_gene.cgi?taxid=9606&rs=NM_015291&members=miR-300-5p/4709-3p&showcnc=1&shownc=1&showncf=1
hsa-miR-4709-3p	MIMAT0019812	hsa-miR-4709-3p	POU2F2	POU class 2 homeobox 2	-0.46	http://www.targetscan.org/cgi-bin/targetscan/vert_61/view_gene.cgi?taxid=9606&rs=NM_001207025&members=miR-300-5p/4709-3p&showcnc=1&shownc=1&showncf=1
hsa-miR-4709-3p	MIMAT0019812	hsa-miR-4709-3p	WFDC6	WAP four-disulfide core domain 6	-0.41	http://www.targetscan.org/cgi-bin/targetscan/vert_61/view_gene.cgi?taxid=9606&rs=NM_080827&members=miR-300-5p/4709-3p&showcnc=1&shownc=1&showncf=1
hsa-miR-4709-3p	MIMAT0019812	hsa-miR-4709-3p	SPINK8	serine peptidase inhibitor, Kazal type 8 (putative)	-0.41	http://www.targetscan.org/cgi-bin/targetscan/vert_61/view_gene.cgi?taxid=9606&rs=NM_001080525&members=miR-300-5p/4709-3p&showcnc=1&shownc=1&showncf=1
hsa-miR-4709-3p	MIMAT0019812	hsa-miR-4709-3p	RNF166	ring finger protein 166	-0.41	http://www.targetscan.org/cgi-bin/targetscan/vert_61/view_gene.cgi?taxid=9606&rs=NM_001171815&members=miR-300-5p/4709-3p&showcnc=1&shownc=1&showncf=1
hsa-miR-4709-3p	MIMAT0019812	hsa-miR-4709-3p	FBXO21	F-box protein 21	-0.4	http://www.targetscan.org/cgi-bin/targetscan/vert_61/view_gene.cgi?taxid=9606&rs=NM_015002&members=miR-300-5p/4709-3p&showcnc=1&shownc=1&showncf=1
hsa-miR-4709-3p	MIMAT0019812	hsa-miR-4709-3p	POLH	polymerase (DNA directed), eta	-0.39	http://www.targetscan.org/cgi-bin/targetscan/vert_61/view_gene.cgi?taxid=9606&rs=NM_006502&members=miR-300-5p/4709-3p&showcnc=1&shownc=1&showncf=1
hsa-miR-4709-3p	MIMAT0019812	hsa-miR-4709-3p	TRIB2	tribbles homolog 2 (Drosophila)	-0.39	http://www.targetscan.org/cgi-bin/targetscan/vert_61/view_gene.cgi?taxid=9606&rs=NM_021643&members=miR-300-5p/4709-3p&showcnc=1&shownc=1&showncf=1
hsa-miR-4709-3p	MIMAT0019812	hsa-miR-4709-3p	ELOVL7	ELOVL fatty acid elongase 7	-0.37	http://www.targetscan.org/cgi-bin/targetscan/vert_61/view_gene.cgi?taxid=9606&rs=NM_001104558&members=miR-300-5p/4709-3p&showcnc=1&shownc=1&showncf=1
hsa-miR-4709-3p	MIMAT0019812	hsa-miR-4709-3p	RAP2B	RAP2B, member of RAS oncogene family	-0.36	http://www.targetscan.org/cgi-bin/targetscan/vert_61/view_gene.cgi?taxid=9606&rs=NM_002886&members=miR-300-5p/4709-3p&showcnc=1&shownc=1&showncf=1
hsa-miR-4709-3p	MIMAT0019812	hsa-miR-4709-3p	SNX4	sorting nexin 4	-0.36	http://www.targetscan.org/cgi-bin/targetscan/vert_61/view_gene.cgi?taxid=9606&rs=NM_003794&members=miR-300-5p/4709-3p&showcnc=1&shownc=1&showncf=1
hsa-miR-4709-3p	MIMAT0019812	hsa-miR-4709-3p	NEIL3	nei endonuclease VIII-like 3 (E. coli)	-0.36	http://www.targetscan.org/cgi-bin/targetscan/vert_61/view_gene.cgi?taxid=9606&rs=NM_018248&members=miR-300-5p/4709-3p&showcnc=1&shownc=1&showncf=1
hsa-miR-4709-3p	MIMAT0019812	hsa-miR-4709-3p	LARGE	like-glycosyltransferase	-0.36	http://www.targetscan.org/cgi-bin/targetscan/vert_61/view_gene.cgi?taxid=9606&rs=NM_004737&members=miR-300-5p/4709-3p&showcnc=1&shownc=1&showncf=1
hsa-miR-4709-3p	MIMAT0019812	hsa-miR-4709-3p	ZNF239	zinc finger protein 239	-0.36	http://www.targetscan.org/cgi-bin/targetscan/vert_61/view_gene.cgi?taxid=9606&rs=NM_001099282&members=miR-300-5p/4709-3p&showcnc=1&shownc=1&showncf=1
hsa-miR-4709-3p	MIMAT0019812	hsa-miR-4709-3p	FBXO11	F-box protein 11	-0.36	http://www.targetscan.org/cgi-bin/targetscan/vert_61/view_gene.cgi?taxid=9606&rs=NM_001190274&members=miR-300-5p/4709-3p&showcnc=1&shownc=1&showncf=1
hsa-miR-4709-3p	MIMAT0019812	hsa-miR-4709-3p	USP31	ubiquitin specific peptidase 31	-0.36	http://www.targetscan.org/cgi-bin/targetscan/vert_61/view_gene.cgi?taxid=9606&rs=NM_020718&members=miR-300-5p/4709-3p&showcnc=1&shownc=1&showncf=1
hsa-miR-4709-3p	MIMAT0019812	hsa-miR-4709-3p	MAMDC2	MAM domain containing 2	-0.35	http://www.targetscan.org/cgi-bin/targetscan/vert_61/view_gene.cgi?taxid=9606&rs=NM_153267&members=miR-300-5p/4709-3p&showcnc=1&shownc=1&showncf=1
hsa-miR-4709-3p	MIMAT0019812	hsa-miR-4709-3p	ST6GAL2	ST6 beta-galactosamide alpha-2,6-sialyltranferase 2	-0.34	http://www.targetscan.org/cgi-bin/targetscan/vert_61/view_gene.cgi?taxid=9606&rs=NM_001142351&members=miR-300-5p/4709-3p&showcnc=1&shownc=1&showncf=1
hsa-miR-4709-3p	MIMAT0019812	hsa-miR-4709-3p	C1QB	complement component 1, q subcomponent, B chain	-0.34	http://www.targetscan.org/cgi-bin/targetscan/vert_61/view_gene.cgi?taxid=9606&rs=NM_000491&members=miR-300-5p/4709-3p&showcnc=1&shownc=1&showncf=1
hsa-miR-4709-3p	MIMAT0019812	hsa-miR-4709-3p	CHD3	chromodomain helicase DNA binding protein 3	-0.34	http://www.targetscan.org/cgi-bin/targetscan/vert_61/view_gene.cgi?taxid=9606&rs=NM_001005271&members=miR-300-5p/4709-3p&showcnc=1&shownc=1&showncf=1
hsa-miR-4709-3p	MIMAT0019812	hsa-miR-4709-3p	SKAP2	src kinase associated phosphoprotein 2	-0.33	http://www.targetscan.org/cgi-bin/targetscan/vert_61/view_gene.cgi?taxid=9606&rs=NM_003930&members=miR-300-5p/4709-3p&showcnc=1&shownc=1&showncf=1
hsa-miR-4709-3p	MIMAT0019812	hsa-miR-4709-3p	FAM55C	family with sequence similarity 55, member C	-0.33	http://www.targetscan.org/cgi-bin/targetscan/vert_61/view_gene.cgi?taxid=9606&rs=NM_001134456&members=miR-300-5p/4709-3p&showcnc=1&shownc=1&showncf=1
hsa-miR-4709-3p	MIMAT0019812	hsa-miR-4709-3p	RBAK	RB-associated KRAB zinc finger	-0.32	http://www.targetscan.org/cgi-bin/targetscan/vert_61/view_gene.cgi?taxid=9606&rs=NM_001204456&members=miR-300-5p/4709-3p&showcnc=1&shownc=1&showncf=1
hsa-miR-4709-3p	MIMAT0019812	hsa-miR-4709-3p	EML4	echinoderm microtubule associated protein like 4	-0.32	http://www.targetscan.org/cgi-bin/targetscan/vert_61/view_gene.cgi?taxid=9606&rs=NM_001145076&members=miR-300-5p/4709-3p&showcnc=1&shownc=1&showncf=1
hsa-miR-4709-3p	MIMAT0019812	hsa-miR-4709-3p	NDST3	N-deacetylase/N-sulfotransferase (heparan glucosaminyl) 3	-0.32	http://www.targetscan.org/cgi-bin/targetscan/vert_61/view_gene.cgi?taxid=9606&rs=NM_004784&members=miR-300-5p/4709-3p&showcnc=1&shownc=1&showncf=1
hsa-miR-4709-3p	MIMAT0019812	hsa-miR-4709-3p	STMN2	stathmin-like 2	-0.31	http://www.targetscan.org/cgi-bin/targetscan/vert_61/view_gene.cgi?taxid=9606&rs=NM_001199214&members=miR-300-5p/4709-3p&showcnc=1&shownc=1&showncf=1
hsa-miR-4709-3p	MIMAT0019812	hsa-miR-4709-3p	FBXW11	F-box and WD repeat domain containing 11	-0.31	http://www.targetscan.org/cgi-bin/targetscan/vert_61/view_gene.cgi?taxid=9606&rs=NM_012300&members=miR-300-5p/4709-3p&showcnc=1&shownc=1&showncf=1
hsa-miR-4709-3p	MIMAT0019812	hsa-miR-4709-3p	WDR31	WD repeat domain 31	-0.31	http://www.targetscan.org/cgi-bin/targetscan/vert_61/view_gene.cgi?taxid=9606&rs=NM_001012361&members=miR-300-5p/4709-3p&showcnc=1&shownc=1&showncf=1
hsa-miR-4709-3p	MIMAT0019812	hsa-miR-4709-3p	ENC1	ectodermal-neural cortex 1 (with BTB-like domain)	-0.3	http://www.targetscan.org/cgi-bin/targetscan/vert_61/view_gene.cgi?taxid=9606&rs=NM_003633&members=miR-300-5p/4709-3p&showcnc=1&shownc=1&showncf=1
hsa-miR-4709-3p	MIMAT0019812	hsa-miR-4709-3p	SUSD4	sushi domain containing 4	-0.3	http://www.targetscan.org/cgi-bin/targetscan/vert_61/view_gene.cgi?taxid=9606&rs=NM_017982&members=miR-300-5p/4709-3p&showcnc=1&shownc=1&showncf=1
hsa-miR-4709-3p	MIMAT0019812	hsa-miR-4709-3p	HERPUD2	HERPUD family member 2	-0.29	http://www.targetscan.org/cgi-bin/targetscan/vert_61/view_gene.cgi?taxid=9606&rs=NM_022373&members=miR-300-5p/4709-3p&showcnc=1&shownc=1&showncf=1
hsa-miR-4709-3p	MIMAT0019812	hsa-miR-4709-3p	DDIT4L	DNA-damage-inducible transcript 4-like	-0.29	http://www.targetscan.org/cgi-bin/targetscan/vert_61/view_gene.cgi?taxid=9606&rs=NM_145244&members=miR-300-5p/4709-3p&showcnc=1&shownc=1&showncf=1
hsa-miR-4709-3p	MIMAT0019812	hsa-miR-4709-3p	VAMP3	vesicle-associated membrane protein 3 (cellubrevin)	-0.29	http://www.targetscan.org/cgi-bin/targetscan/vert_61/view_gene.cgi?taxid=9606&rs=NM_004781&members=miR-300-5p/4709-3p&showcnc=1&shownc=1&showncf=1
hsa-miR-4709-3p	MIMAT0019812	hsa-miR-4709-3p	C2orf69	chromosome 2 open reading frame 69	-0.29	http://www.targetscan.org/cgi-bin/targetscan/vert_61/view_gene.cgi?taxid=9606&rs=NM_153689&members=miR-300-5p/4709-3p&showcnc=1&shownc=1&showncf=1
hsa-miR-4709-3p	MIMAT0019812	hsa-miR-4709-3p	GOLGA1	golgin A1	-0.29	http://www.targetscan.org/cgi-bin/targetscan/vert_61/view_gene.cgi?taxid=9606&rs=NM_002077&members=miR-300-5p/4709-3p&showcnc=1&shownc=1&showncf=1
hsa-miR-4709-3p	MIMAT0019812	hsa-miR-4709-3p	WDR19	WD repeat domain 19	-0.29	http://www.targetscan.org/cgi-bin/targetscan/vert_61/view_gene.cgi?taxid=9606&rs=NM_025132&members=miR-300-5p/4709-3p&showcnc=1&shownc=1&showncf=1
hsa-miR-4709-3p	MIMAT0019812	hsa-miR-4709-3p	FAM19A1	family with sequence similarity 19 (chemokine (C-C motif)-like), member A1	-0.28	http://www.targetscan.org/cgi-bin/targetscan/vert_61/view_gene.cgi?taxid=9606&rs=NM_213609&members=miR-300-5p/4709-3p&showcnc=1&shownc=1&showncf=1
hsa-miR-4709-3p	MIMAT0019812	hsa-miR-4709-3p	TGOLN2	trans-golgi network protein 2	-0.28	http://www.targetscan.org/cgi-bin/targetscan/vert_61/view_gene.cgi?taxid=9606&rs=NM_001206840&members=miR-300-5p/4709-3p&showcnc=1&shownc=1&showncf=1
hsa-miR-4709-3p	MIMAT0019812	hsa-miR-4709-3p	KIAA1324	KIAA1324	-0.27	http://www.targetscan.org/cgi-bin/targetscan/vert_61/view_gene.cgi?taxid=9606&rs=NM_020775&members=miR-300-5p/4709-3p&showcnc=1&shownc=1&showncf=1
hsa-miR-4709-3p	MIMAT0019812	hsa-miR-4709-3p	ZNF706	zinc finger protein 706	-0.27	http://www.targetscan.org/cgi-bin/targetscan/vert_61/view_gene.cgi?taxid=9606&rs=NM_001042510&members=miR-300-5p/4709-3p&showcnc=1&shownc=1&showncf=1
hsa-miR-4709-3p	MIMAT0019812	hsa-miR-4709-3p	CLIP3	CAP-GLY domain containing linker protein 3	-0.27	http://www.targetscan.org/cgi-bin/targetscan/vert_61/view_gene.cgi?taxid=9606&rs=NM_001199570&members=miR-300-5p/4709-3p&showcnc=1&shownc=1&showncf=1
hsa-miR-4709-3p	MIMAT0019812	hsa-miR-4709-3p	SAMD5	sterile alpha motif domain containing 5	-0.27	http://www.targetscan.org/cgi-bin/targetscan/vert_61/view_gene.cgi?taxid=9606&rs=NM_001030060&members=miR-300-5p/4709-3p&showcnc=1&shownc=1&showncf=1
hsa-miR-4709-3p	MIMAT0019812	hsa-miR-4709-3p	CR2	complement component (3d/Epstein Barr virus) receptor 2	-0.27	http://www.targetscan.org/cgi-bin/targetscan/vert_61/view_gene.cgi?taxid=9606&rs=NM_001006658&members=miR-300-5p/4709-3p&showcnc=1&shownc=1&showncf=1
hsa-miR-4709-3p	MIMAT0019812	hsa-miR-4709-3p	CALM3	calmodulin 3 (phosphorylase kinase, delta)	-0.26	http://www.targetscan.org/cgi-bin/targetscan/vert_61/view_gene.cgi?taxid=9606&rs=NM_005184&members=miR-300-5p/4709-3p&showcnc=1&shownc=1&showncf=1
hsa-miR-4709-3p	MIMAT0019812	hsa-miR-4709-3p	EIF4E	eukaryotic translation initiation factor 4E	-0.26	http://www.targetscan.org/cgi-bin/targetscan/vert_61/view_gene.cgi?taxid=9606&rs=NM_001130678&members=miR-300-5p/4709-3p&showcnc=1&shownc=1&showncf=1
hsa-miR-4709-3p	MIMAT0019812	hsa-miR-4709-3p	CAMK2D	calcium/calmodulin-dependent protein kinase II delta	-0.26	http://www.targetscan.org/cgi-bin/targetscan/vert_61/view_gene.cgi?taxid=9606&rs=NM_001221&members=miR-300-5p/4709-3p&showcnc=1&shownc=1&showncf=1
hsa-miR-4709-3p	MIMAT0019812	hsa-miR-4709-3p	POLQ	polymerase (DNA directed), theta	-0.25	http://www.targetscan.org/cgi-bin/targetscan/vert_61/view_gene.cgi?taxid=9606&rs=NM_199420&members=miR-300-5p/4709-3p&showcnc=1&shownc=1&showncf=1
hsa-miR-4709-3p	MIMAT0019812	hsa-miR-4709-3p	ZEB1	zinc finger E-box binding homeobox 1	-0.25	http://www.targetscan.org/cgi-bin/targetscan/vert_61/view_gene.cgi?taxid=9606&rs=NM_001128128&members=miR-300-5p/4709-3p&showcnc=1&shownc=1&showncf=1
hsa-miR-4709-3p	MIMAT0019812	hsa-miR-4709-3p	AFF3	AF4/FMR2 family, member 3	-0.25	http://www.targetscan.org/cgi-bin/targetscan/vert_61/view_gene.cgi?taxid=9606&rs=NM_001025108&members=miR-300-5p/4709-3p&showcnc=1&shownc=1&showncf=1
hsa-miR-4709-3p	MIMAT0019812	hsa-miR-4709-3p	SYPL2	synaptophysin-like 2	-0.24	http://www.targetscan.org/cgi-bin/targetscan/vert_61/view_gene.cgi?taxid=9606&rs=NM_001040709&members=miR-300-5p/4709-3p&showcnc=1&shownc=1&showncf=1
hsa-miR-4709-3p	MIMAT0019812	hsa-miR-4709-3p	AMOTL2	angiomotin like 2	-0.24	http://www.targetscan.org/cgi-bin/targetscan/vert_61/view_gene.cgi?taxid=9606&rs=NM_016201&members=miR-300-5p/4709-3p&showcnc=1&shownc=1&showncf=1
hsa-miR-4709-3p	MIMAT0019812	hsa-miR-4709-3p	ATXN10	ataxin 10	-0.24	http://www.targetscan.org/cgi-bin/targetscan/vert_61/view_gene.cgi?taxid=9606&rs=NM_001167621&members=miR-300-5p/4709-3p&showcnc=1&shownc=1&showncf=1
hsa-miR-4709-3p	MIMAT0019812	hsa-miR-4709-3p	ADAP2	ArfGAP with dual PH domains 2	-0.24	http://www.targetscan.org/cgi-bin/targetscan/vert_61/view_gene.cgi?taxid=9606&rs=NM_018404&members=miR-300-5p/4709-3p&showcnc=1&shownc=1&showncf=1
hsa-miR-4709-3p	MIMAT0019812	hsa-miR-4709-3p	CCDC30	coiled-coil domain containing 30	-0.24	http://www.targetscan.org/cgi-bin/targetscan/vert_61/view_gene.cgi?taxid=9606&rs=NM_001080850&members=miR-300-5p/4709-3p&showcnc=1&shownc=1&showncf=1
hsa-miR-4709-3p	MIMAT0019812	hsa-miR-4709-3p	PAPD5	PAP associated domain containing 5	-0.24	http://www.targetscan.org/cgi-bin/targetscan/vert_61/view_gene.cgi?taxid=9606&rs=NM_001040284&members=miR-300-5p/4709-3p&showcnc=1&shownc=1&showncf=1
hsa-miR-4709-3p	MIMAT0019812	hsa-miR-4709-3p	CGGBP1	CGG triplet repeat binding protein 1	-0.24	http://www.targetscan.org/cgi-bin/targetscan/vert_61/view_gene.cgi?taxid=9606&rs=NM_001008390&members=miR-300-5p/4709-3p&showcnc=1&shownc=1&showncf=1
hsa-miR-4709-3p	MIMAT0019812	hsa-miR-4709-3p	TOMM70A	translocase of outer mitochondrial membrane 70 homolog A (S. cerevisiae)	-0.23	http://www.targetscan.org/cgi-bin/targetscan/vert_61/view_gene.cgi?taxid=9606&rs=NM_014820&members=miR-300-5p/4709-3p&showcnc=1&shownc=1&showncf=1
hsa-miR-4709-3p	MIMAT0019812	hsa-miR-4709-3p	RNF169	ring finger protein 169	-0.23	http://www.targetscan.org/cgi-bin/targetscan/vert_61/view_gene.cgi?taxid=9606&rs=NM_001098638&members=miR-300-5p/4709-3p&showcnc=1&shownc=1&showncf=1
hsa-miR-4709-3p	MIMAT0019812	hsa-miR-4709-3p	VTCN1	V-set domain containing T cell activation inhibitor 1	-0.23	http://www.targetscan.org/cgi-bin/targetscan/vert_61/view_gene.cgi?taxid=9606&rs=NM_024626&members=miR-300-5p/4709-3p&showcnc=1&shownc=1&showncf=1
hsa-miR-4709-3p	MIMAT0019812	hsa-miR-4709-3p	NOVA1	neuro-oncological ventral antigen 1	-0.18	http://www.targetscan.org/cgi-bin/targetscan/vert_61/view_gene.cgi?taxid=9606&rs=NM_002515&members=miR-300-5p/4709-3p&showcnc=1&shownc=1&showncf=1
hsa-miR-4709-3p	MIMAT0019812	hsa-miR-4709-3p	ARID3B	AT rich interactive domain 3B (BRIGHT-like)	-0.18	http://www.targetscan.org/cgi-bin/targetscan/vert_61/view_gene.cgi?taxid=9606&rs=NM_006465&members=miR-300-5p/4709-3p&showcnc=1&shownc=1&showncf=1
hsa-miR-4709-3p	MIMAT0019812	hsa-miR-4709-3p	PFKFB3	6-phosphofructo-2-kinase/fructose-2,6-biphosphatase 3	-0.18	http://www.targetscan.org/cgi-bin/targetscan/vert_61/view_gene.cgi?taxid=9606&rs=NM_001145443&members=miR-300-5p/4709-3p&showcnc=1&shownc=1&showncf=1
hsa-miR-4709-3p	MIMAT0019812	hsa-miR-4709-3p	LOC100506422	putative deoxyuridine 5'-triphosphate nucleotidohydrolase-like protein FLJ16323	-0.18	http://www.targetscan.org/cgi-bin/targetscan/vert_61/view_gene.cgi?taxid=9606&rs=NM_001004352&members=miR-300-5p/4709-3p&showcnc=1&shownc=1&showncf=1
hsa-miR-4709-3p	MIMAT0019812	hsa-miR-4709-3p	ACVR1B	activin A receptor, type IB	-0.18	http://www.targetscan.org/cgi-bin/targetscan/vert_61/view_gene.cgi?taxid=9606&rs=NM_004302&members=miR-300-5p/4709-3p&showcnc=1&shownc=1&showncf=1
hsa-miR-4709-3p	MIMAT0019812	hsa-miR-4709-3p	TCF7	transcription factor 7 (T-cell specific, HMG-box)	-0.17	http://www.targetscan.org/cgi-bin/targetscan/vert_61/view_gene.cgi?taxid=9606&rs=NM_001134851&members=miR-300-5p/4709-3p&showcnc=1&shownc=1&showncf=1
hsa-miR-4709-3p	MIMAT0019812	hsa-miR-4709-3p	IDH2	isocitrate dehydrogenase 2 (NADP+), mitochondrial	-0.17	http://www.targetscan.org/cgi-bin/targetscan/vert_61/view_gene.cgi?taxid=9606&rs=NM_002168&members=miR-300-5p/4709-3p&showcnc=1&shownc=1&showncf=1
hsa-miR-4709-3p	MIMAT0019812	hsa-miR-4709-3p	PPP1R3A	protein phosphatase 1, regulatory (inhibitor) subunit 3A	-0.17	http://www.targetscan.org/cgi-bin/targetscan/vert_61/view_gene.cgi?taxid=9606&rs=NM_002711&members=miR-300-5p/4709-3p&showcnc=1&shownc=1&showncf=1
hsa-miR-4709-3p	MIMAT0019812	hsa-miR-4709-3p	HUWE1	HECT, UBA and WWE domain containing 1	-0.17	http://www.targetscan.org/cgi-bin/targetscan/vert_61/view_gene.cgi?taxid=9606&rs=NM_031407&members=miR-300-5p/4709-3p&showcnc=1&shownc=1&showncf=1
hsa-miR-4709-3p	MIMAT0019812	hsa-miR-4709-3p	QKI	quaking homolog, KH domain RNA binding (mouse)	-0.17	http://www.targetscan.org/cgi-bin/targetscan/vert_61/view_gene.cgi?taxid=9606&rs=NM_006775&members=miR-300-5p/4709-3p&showcnc=1&shownc=1&showncf=1
hsa-miR-4709-3p	MIMAT0019812	hsa-miR-4709-3p	RAB14	RAB14, member RAS oncogene family	-0.17	http://www.targetscan.org/cgi-bin/targetscan/vert_61/view_gene.cgi?taxid=9606&rs=NM_016322&members=miR-300-5p/4709-3p&showcnc=1&shownc=1&showncf=1
hsa-miR-4709-3p	MIMAT0019812	hsa-miR-4709-3p	PDE2A	phosphodiesterase 2A, cGMP-stimulated	-0.17	http://www.targetscan.org/cgi-bin/targetscan/vert_61/view_gene.cgi?taxid=9606&rs=NM_001143839&members=miR-300-5p/4709-3p&showcnc=1&shownc=1&showncf=1
hsa-miR-4709-3p	MIMAT0019812	hsa-miR-4709-3p	CSTF3	cleavage stimulation factor, 3' pre-RNA, subunit 3, 77kDa	-0.17	http://www.targetscan.org/cgi-bin/targetscan/vert_61/view_gene.cgi?taxid=9606&rs=NM_001326&members=miR-300-5p/4709-3p&showcnc=1&shownc=1&showncf=1
hsa-miR-4709-3p	MIMAT0019812	hsa-miR-4709-3p	CNTFR	ciliary neurotrophic factor receptor	-0.17	http://www.targetscan.org/cgi-bin/targetscan/vert_61/view_gene.cgi?taxid=9606&rs=NM_001207011&members=miR-300-5p/4709-3p&showcnc=1&shownc=1&showncf=1
hsa-miR-4709-3p	MIMAT0019812	hsa-miR-4709-3p	ERLIN1	ER lipid raft associated 1	-0.17	http://www.targetscan.org/cgi-bin/targetscan/vert_61/view_gene.cgi?taxid=9606&rs=NM_001100626&members=miR-300-5p/4709-3p&showcnc=1&shownc=1&showncf=1
hsa-miR-4709-3p	MIMAT0019812	hsa-miR-4709-3p	OR51E1	olfactory receptor, family 51, subfamily E, member 1	-0.16	http://www.targetscan.org/cgi-bin/targetscan/vert_61/view_gene.cgi?taxid=9606&rs=NM_152430&members=miR-300-5p/4709-3p&showcnc=1&shownc=1&showncf=1
hsa-miR-4709-3p	MIMAT0019812	hsa-miR-4709-3p	DCX	doublecortin	-0.16	http://www.targetscan.org/cgi-bin/targetscan/vert_61/view_gene.cgi?taxid=9606&rs=NM_000555&members=miR-300-5p/4709-3p&showcnc=1&shownc=1&showncf=1
hsa-miR-4709-3p	MIMAT0019812	hsa-miR-4709-3p	SREK1	splicing regulatory glutamine/lysine-rich protein 1	-0.16	http://www.targetscan.org/cgi-bin/targetscan/vert_61/view_gene.cgi?taxid=9606&rs=NM_001077199&members=miR-300-5p/4709-3p&showcnc=1&shownc=1&showncf=1
hsa-miR-4709-3p	MIMAT0019812	hsa-miR-4709-3p	UHMK1	U2AF homology motif (UHM) kinase 1	-0.16	http://www.targetscan.org/cgi-bin/targetscan/vert_61/view_gene.cgi?taxid=9606&rs=NM_001184763&members=miR-300-5p/4709-3p&showcnc=1&shownc=1&showncf=1
hsa-miR-4709-3p	MIMAT0019812	hsa-miR-4709-3p	RASL11B	RAS-like, family 11, member B	-0.15	http://www.targetscan.org/cgi-bin/targetscan/vert_61/view_gene.cgi?taxid=9606&rs=NM_023940&members=miR-300-5p/4709-3p&showcnc=1&shownc=1&showncf=1
hsa-miR-4709-3p	MIMAT0019812	hsa-miR-4709-3p	ELAVL2	ELAV (embryonic lethal, abnormal vision, Drosophila)-like 2 (Hu antigen B)	-0.15	http://www.targetscan.org/cgi-bin/targetscan/vert_61/view_gene.cgi?taxid=9606&rs=NM_001171195&members=miR-300-5p/4709-3p&showcnc=1&shownc=1&showncf=1
hsa-miR-4709-3p	MIMAT0019812	hsa-miR-4709-3p	TRIM66	tripartite motif containing 66	-0.15	http://www.targetscan.org/cgi-bin/targetscan/vert_61/view_gene.cgi?taxid=9606&rs=NM_014818&members=miR-300-5p/4709-3p&showcnc=1&shownc=1&showncf=1
hsa-miR-4709-3p	MIMAT0019812	hsa-miR-4709-3p	SCARB2	scavenger receptor class B, member 2	-0.15	http://www.targetscan.org/cgi-bin/targetscan/vert_61/view_gene.cgi?taxid=9606&rs=NM_001204255&members=miR-300-5p/4709-3p&showcnc=1&shownc=1&showncf=1
hsa-miR-4709-3p	MIMAT0019812	hsa-miR-4709-3p	ANK2	ankyrin 2, neuronal	-0.15	http://www.targetscan.org/cgi-bin/targetscan/vert_61/view_gene.cgi?taxid=9606&rs=NM_001127493&members=miR-300-5p/4709-3p&showcnc=1&shownc=1&showncf=1
hsa-miR-4709-3p	MIMAT0019812	hsa-miR-4709-3p	A2LD1	AIG2-like domain 1	-0.15	http://www.targetscan.org/cgi-bin/targetscan/vert_61/view_gene.cgi?taxid=9606&rs=NM_001195087&members=miR-300-5p/4709-3p&showcnc=1&shownc=1&showncf=1
hsa-miR-4709-3p	MIMAT0019812	hsa-miR-4709-3p	HNRNPF	heterogeneous nuclear ribonucleoprotein F	-0.15	http://www.targetscan.org/cgi-bin/targetscan/vert_61/view_gene.cgi?taxid=9606&rs=NM_001098204&members=miR-300-5p/4709-3p&showcnc=1&shownc=1&showncf=1
hsa-miR-4709-3p	MIMAT0019812	hsa-miR-4709-3p	CELSR2	cadherin, EGF LAG seven-pass G-type receptor 2 (flamingo homolog, Drosophila)	-0.15	http://www.targetscan.org/cgi-bin/targetscan/vert_61/view_gene.cgi?taxid=9606&rs=NM_001408&members=miR-300-5p/4709-3p&showcnc=1&shownc=1&showncf=1
hsa-miR-4709-3p	MIMAT0019812	hsa-miR-4709-3p	CPEB1	cytoplasmic polyadenylation element binding protein 1	-0.15	http://www.targetscan.org/cgi-bin/targetscan/vert_61/view_gene.cgi?taxid=9606&rs=NM_001079533&members=miR-300-5p/4709-3p&showcnc=1&shownc=1&showncf=1
hsa-miR-4709-3p	MIMAT0019812	hsa-miR-4709-3p	RIC8B	resistance to inhibitors of cholinesterase 8 homolog B (C. elegans)	-0.15	http://www.targetscan.org/cgi-bin/targetscan/vert_61/view_gene.cgi?taxid=9606&rs=NM_018157&members=miR-300-5p/4709-3p&showcnc=1&shownc=1&showncf=1
hsa-miR-4709-3p	MIMAT0019812	hsa-miR-4709-3p	GFPT2	glutamine-fructose-6-phosphate transaminase 2	-0.15	http://www.targetscan.org/cgi-bin/targetscan/vert_61/view_gene.cgi?taxid=9606&rs=NM_005110&members=miR-300-5p/4709-3p&showcnc=1&shownc=1&showncf=1
hsa-miR-4709-3p	MIMAT0019812	hsa-miR-4709-3p	SRSF1	serine/arginine-rich splicing factor 1	-0.14	http://www.targetscan.org/cgi-bin/targetscan/vert_61/view_gene.cgi?taxid=9606&rs=NM_001078166&members=miR-300-5p/4709-3p&showcnc=1&shownc=1&showncf=1
hsa-miR-4709-3p	MIMAT0019812	hsa-miR-4709-3p	SEMA3A	sema domain, immunoglobulin domain (Ig), short basic domain, secreted, (semaphorin) 3A	-0.14	http://www.targetscan.org/cgi-bin/targetscan/vert_61/view_gene.cgi?taxid=9606&rs=NM_006080&members=miR-300-5p/4709-3p&showcnc=1&shownc=1&showncf=1
hsa-miR-4709-3p	MIMAT0019812	hsa-miR-4709-3p	TFAP2B	transcription factor AP-2 beta (activating enhancer binding protein 2 beta)	-0.14	http://www.targetscan.org/cgi-bin/targetscan/vert_61/view_gene.cgi?taxid=9606&rs=NM_003221&members=miR-300-5p/4709-3p&showcnc=1&shownc=1&showncf=1
hsa-miR-4709-3p	MIMAT0019812	hsa-miR-4709-3p	RRAGC	Ras-related GTP binding C	-0.14	http://www.targetscan.org/cgi-bin/targetscan/vert_61/view_gene.cgi?taxid=9606&rs=NM_022157&members=miR-300-5p/4709-3p&showcnc=1&shownc=1&showncf=1
hsa-miR-4709-3p	MIMAT0019812	hsa-miR-4709-3p	SLC5A3	solute carrier family 5 (sodium/myo-inositol cotransporter), member 3	-0.14	http://www.targetscan.org/cgi-bin/targetscan/vert_61/view_gene.cgi?taxid=9606&rs=NM_006933&members=miR-300-5p/4709-3p&showcnc=1&shownc=1&showncf=1
hsa-miR-4709-3p	MIMAT0019812	hsa-miR-4709-3p	DNMT1	DNA (cytosine-5-)-methyltransferase 1	-0.14	http://www.targetscan.org/cgi-bin/targetscan/vert_61/view_gene.cgi?taxid=9606&rs=NM_001130823&members=miR-300-5p/4709-3p&showcnc=1&shownc=1&showncf=1
hsa-miR-4709-3p	MIMAT0019812	hsa-miR-4709-3p	LMLN	leishmanolysin-like (metallopeptidase M8 family)	-0.14	http://www.targetscan.org/cgi-bin/targetscan/vert_61/view_gene.cgi?taxid=9606&rs=NM_001136049&members=miR-300-5p/4709-3p&showcnc=1&shownc=1&showncf=1
hsa-miR-4709-3p	MIMAT0019812	hsa-miR-4709-3p	TM9SF3	transmembrane 9 superfamily member 3	-0.13	http://www.targetscan.org/cgi-bin/targetscan/vert_61/view_gene.cgi?taxid=9606&rs=NM_020123&members=miR-300-5p/4709-3p&showcnc=1&shownc=1&showncf=1
hsa-miR-4709-3p	MIMAT0019812	hsa-miR-4709-3p	FGF9	fibroblast growth factor 9 (glia-activating factor)	-0.13	http://www.targetscan.org/cgi-bin/targetscan/vert_61/view_gene.cgi?taxid=9606&rs=NM_002010&members=miR-300-5p/4709-3p&showcnc=1&shownc=1&showncf=1
hsa-miR-4709-3p	MIMAT0019812	hsa-miR-4709-3p	CYYR1	cysteine/tyrosine-rich 1	-0.13	http://www.targetscan.org/cgi-bin/targetscan/vert_61/view_gene.cgi?taxid=9606&rs=NM_052954&members=miR-300-5p/4709-3p&showcnc=1&shownc=1&showncf=1
hsa-miR-4709-3p	MIMAT0019812	hsa-miR-4709-3p	MATR3	matrin 3	-0.13	http://www.targetscan.org/cgi-bin/targetscan/vert_61/view_gene.cgi?taxid=9606&rs=NM_001194954&members=miR-300-5p/4709-3p&showcnc=1&shownc=1&showncf=1
hsa-miR-4709-3p	MIMAT0019812	hsa-miR-4709-3p	IRAK3	interleukin-1 receptor-associated kinase 3	-0.13	http://www.targetscan.org/cgi-bin/targetscan/vert_61/view_gene.cgi?taxid=9606&rs=NM_001142523&members=miR-300-5p/4709-3p&showcnc=1&shownc=1&showncf=1
hsa-miR-4709-3p	MIMAT0019812	hsa-miR-4709-3p	PPARA	peroxisome proliferator-activated receptor alpha	-0.13	http://www.targetscan.org/cgi-bin/targetscan/vert_61/view_gene.cgi?taxid=9606&rs=NM_001001928&members=miR-300-5p/4709-3p&showcnc=1&shownc=1&showncf=1
hsa-miR-4709-3p	MIMAT0019812	hsa-miR-4709-3p	MLEC	malectin	-0.13	http://www.targetscan.org/cgi-bin/targetscan/vert_61/view_gene.cgi?taxid=9606&rs=NM_014730&members=miR-300-5p/4709-3p&showcnc=1&shownc=1&showncf=1
hsa-miR-4709-3p	MIMAT0019812	hsa-miR-4709-3p	CELF1	CUGBP, Elav-like family member 1	-0.13	http://www.targetscan.org/cgi-bin/targetscan/vert_61/view_gene.cgi?taxid=9606&rs=NM_001025596&members=miR-300-5p/4709-3p&showcnc=1&shownc=1&showncf=1
hsa-miR-4709-3p	MIMAT0019812	hsa-miR-4709-3p	HIPK2	homeodomain interacting protein kinase 2	>-0.13	http://www.targetscan.org/cgi-bin/targetscan/vert_61/view_gene.cgi?taxid=9606&rs=NM_001113239&members=miR-300-5p/4709-3p&showcnc=1&shownc=1&showncf=1
hsa-miR-4709-3p	MIMAT0019812	hsa-miR-4709-3p	TNIP3	TNFAIP3 interacting protein 3	-0.13	http://www.targetscan.org/cgi-bin/targetscan/vert_61/view_gene.cgi?taxid=9606&rs=NM_001128843&members=miR-300-5p/4709-3p&showcnc=1&shownc=1&showncf=1
hsa-miR-4709-3p	MIMAT0019812	hsa-miR-4709-3p	OLFM3	olfactomedin 3	-0.13	http://www.targetscan.org/cgi-bin/targetscan/vert_61/view_gene.cgi?taxid=9606&rs=NM_058170&members=miR-300-5p/4709-3p&showcnc=1&shownc=1&showncf=1
hsa-miR-4709-3p	MIMAT0019812	hsa-miR-4709-3p	SIRT3	sirtuin 3	-0.13	http://www.targetscan.org/cgi-bin/targetscan/vert_61/view_gene.cgi?taxid=9606&rs=NM_001017524&members=miR-300-5p/4709-3p&showcnc=1&shownc=1&showncf=1
hsa-miR-4709-3p	MIMAT0019812	hsa-miR-4709-3p	KL	klotho	-0.13	http://www.targetscan.org/cgi-bin/targetscan/vert_61/view_gene.cgi?taxid=9606&rs=NM_004795&members=miR-300-5p/4709-3p&showcnc=1&shownc=1&showncf=1
hsa-miR-4709-3p	MIMAT0019812	hsa-miR-4709-3p	INADL	InaD-like (Drosophila)	-0.13	http://www.targetscan.org/cgi-bin/targetscan/vert_61/view_gene.cgi?taxid=9606&rs=NM_176877&members=miR-300-5p/4709-3p&showcnc=1&shownc=1&showncf=1
hsa-miR-4709-3p	MIMAT0019812	hsa-miR-4709-3p	FAM120A	family with sequence similarity 120A	-0.13	http://www.targetscan.org/cgi-bin/targetscan/vert_61/view_gene.cgi?taxid=9606&rs=NM_014612&members=miR-300-5p/4709-3p&showcnc=1&shownc=1&showncf=1
hsa-miR-4709-3p	MIMAT0019812	hsa-miR-4709-3p	MCART6	mitochondrial carrier triple repeat 6	-0.13	http://www.targetscan.org/cgi-bin/targetscan/vert_61/view_gene.cgi?taxid=9606&rs=NM_001012755&members=miR-300-5p/4709-3p&showcnc=1&shownc=1&showncf=1
hsa-miR-4709-3p	MIMAT0019812	hsa-miR-4709-3p	DEDD	death effector domain containing	-0.13	http://www.targetscan.org/cgi-bin/targetscan/vert_61/view_gene.cgi?taxid=9606&rs=NM_001039711&members=miR-300-5p/4709-3p&showcnc=1&shownc=1&showncf=1
hsa-miR-4709-3p	MIMAT0019812	hsa-miR-4709-3p	BAI1	brain-specific angiogenesis inhibitor 1	-0.12	http://www.targetscan.org/cgi-bin/targetscan/vert_61/view_gene.cgi?taxid=9606&rs=NM_001702&members=miR-300-5p/4709-3p&showcnc=1&shownc=1&showncf=1
hsa-miR-4709-3p	MIMAT0019812	hsa-miR-4709-3p	CNBP	CCHC-type zinc finger, nucleic acid binding protein	-0.12	http://www.targetscan.org/cgi-bin/targetscan/vert_61/view_gene.cgi?taxid=9606&rs=NM_001127192&members=miR-300-5p/4709-3p&showcnc=1&shownc=1&showncf=1
hsa-miR-4709-3p	MIMAT0019812	hsa-miR-4709-3p	EPHB3	EPH receptor B3	-0.12	http://www.targetscan.org/cgi-bin/targetscan/vert_61/view_gene.cgi?taxid=9606&rs=NM_004443&members=miR-300-5p/4709-3p&showcnc=1&shownc=1&showncf=1
hsa-miR-4709-3p	MIMAT0019812	hsa-miR-4709-3p	NCOA1	nuclear receptor coactivator 1	-0.12	http://www.targetscan.org/cgi-bin/targetscan/vert_61/view_gene.cgi?taxid=9606&rs=NM_003743&members=miR-300-5p/4709-3p&showcnc=1&shownc=1&showncf=1
hsa-miR-4709-3p	MIMAT0019812	hsa-miR-4709-3p	UBAP2L	ubiquitin associated protein 2-like	-0.12	http://www.targetscan.org/cgi-bin/targetscan/vert_61/view_gene.cgi?taxid=9606&rs=NM_001127320&members=miR-300-5p/4709-3p&showcnc=1&shownc=1&showncf=1
hsa-miR-4709-3p	MIMAT0019812	hsa-miR-4709-3p	AKT1	v-akt murine thymoma viral oncogene homolog 1	-0.12	http://www.targetscan.org/cgi-bin/targetscan/vert_61/view_gene.cgi?taxid=9606&rs=NM_001014431&members=miR-300-5p/4709-3p&showcnc=1&shownc=1&showncf=1
hsa-miR-4709-3p	MIMAT0019812	hsa-miR-4709-3p	DHX15	DEAH (Asp-Glu-Ala-His) box polypeptide 15	-0.12	http://www.targetscan.org/cgi-bin/targetscan/vert_61/view_gene.cgi?taxid=9606&rs=NM_001358&members=miR-300-5p/4709-3p&showcnc=1&shownc=1&showncf=1
hsa-miR-4709-3p	MIMAT0019812	hsa-miR-4709-3p	BCLAF1	BCL2-associated transcription factor 1	-0.12	http://www.targetscan.org/cgi-bin/targetscan/vert_61/view_gene.cgi?taxid=9606&rs=NM_001077440&members=miR-300-5p/4709-3p&showcnc=1&shownc=1&showncf=1
hsa-miR-4709-3p	MIMAT0019812	hsa-miR-4709-3p	SHANK2	SH3 and multiple ankyrin repeat domains 2	-0.12	http://www.targetscan.org/cgi-bin/targetscan/vert_61/view_gene.cgi?taxid=9606&rs=NM_012309&members=miR-300-5p/4709-3p&showcnc=1&shownc=1&showncf=1
hsa-miR-4709-3p	MIMAT0019812	hsa-miR-4709-3p	TSHR	thyroid stimulating hormone receptor	-0.12	http://www.targetscan.org/cgi-bin/targetscan/vert_61/view_gene.cgi?taxid=9606&rs=NM_000369&members=miR-300-5p/4709-3p&showcnc=1&shownc=1&showncf=1
hsa-miR-4709-3p	MIMAT0019812	hsa-miR-4709-3p	TMEM151A	transmembrane protein 151A	-0.12	http://www.targetscan.org/cgi-bin/targetscan/vert_61/view_gene.cgi?taxid=9606&rs=NM_153266&members=miR-300-5p/4709-3p&showcnc=1&shownc=1&showncf=1
hsa-miR-4709-3p	MIMAT0019812	hsa-miR-4709-3p	CLEC3A	C-type lectin domain family 3, member A	-0.12	http://www.targetscan.org/cgi-bin/targetscan/vert_61/view_gene.cgi?taxid=9606&rs=NM_005752&members=miR-300-5p/4709-3p&showcnc=1&shownc=1&showncf=1
hsa-miR-4709-3p	MIMAT0019812	hsa-miR-4709-3p	BAZ2A	bromodomain adjacent to zinc finger domain, 2A	-0.11	http://www.targetscan.org/cgi-bin/targetscan/vert_61/view_gene.cgi?taxid=9606&rs=NM_013449&members=miR-300-5p/4709-3p&showcnc=1&shownc=1&showncf=1
hsa-miR-4709-3p	MIMAT0019812	hsa-miR-4709-3p	TBC1D12	TBC1 domain family, member 12	-0.11	http://www.targetscan.org/cgi-bin/targetscan/vert_61/view_gene.cgi?taxid=9606&rs=NM_015188&members=miR-300-5p/4709-3p&showcnc=1&shownc=1&showncf=1
hsa-miR-4709-3p	MIMAT0019812	hsa-miR-4709-3p	KIAA1239	KIAA1239	-0.11	http://www.targetscan.org/cgi-bin/targetscan/vert_61/view_gene.cgi?taxid=9606&rs=NM_001144990&members=miR-300-5p/4709-3p&showcnc=1&shownc=1&showncf=1
hsa-miR-4709-3p	MIMAT0019812	hsa-miR-4709-3p	RBFOX3	RNA binding protein, fox-1 homolog (C. elegans) 3	-0.11	http://www.targetscan.org/cgi-bin/targetscan/vert_61/view_gene.cgi?taxid=9606&rs=NM_001082575&members=miR-300-5p/4709-3p&showcnc=1&shownc=1&showncf=1
hsa-miR-4709-3p	MIMAT0019812	hsa-miR-4709-3p	ZDHHC21	zinc finger, DHHC-type containing 21	-0.11	http://www.targetscan.org/cgi-bin/targetscan/vert_61/view_gene.cgi?taxid=9606&rs=NM_178566&members=miR-300-5p/4709-3p&showcnc=1&shownc=1&showncf=1
hsa-miR-4709-3p	MIMAT0019812	hsa-miR-4709-3p	DSE	dermatan sulfate epimerase	-0.11	http://www.targetscan.org/cgi-bin/targetscan/vert_61/view_gene.cgi?taxid=9606&rs=NM_001080976&members=miR-300-5p/4709-3p&showcnc=1&shownc=1&showncf=1
hsa-miR-4709-3p	MIMAT0019812	hsa-miR-4709-3p	AFG3L2	AFG3 ATPase family gene 3-like 2 (S. cerevisiae)	-0.11	http://www.targetscan.org/cgi-bin/targetscan/vert_61/view_gene.cgi?taxid=9606&rs=NM_006796&members=miR-300-5p/4709-3p&showcnc=1&shownc=1&showncf=1
hsa-miR-4709-3p	MIMAT0019812	hsa-miR-4709-3p	SLC7A14	solute carrier family 7 (orphan transporter), member 14	-0.11	http://www.targetscan.org/cgi-bin/targetscan/vert_61/view_gene.cgi?taxid=9606&rs=NM_020949&members=miR-300-5p/4709-3p&showcnc=1&shownc=1&showncf=1
hsa-miR-4709-3p	MIMAT0019812	hsa-miR-4709-3p	NEGR1	neuronal growth regulator 1	-0.11	http://www.targetscan.org/cgi-bin/targetscan/vert_61/view_gene.cgi?taxid=9606&rs=NM_173808&members=miR-300-5p/4709-3p&showcnc=1&shownc=1&showncf=1
hsa-miR-4709-3p	MIMAT0019812	hsa-miR-4709-3p	CDKAL1	CDK5 regulatory subunit associated protein 1-like 1	-0.11	http://www.targetscan.org/cgi-bin/targetscan/vert_61/view_gene.cgi?taxid=9606&rs=NM_017774&members=miR-300-5p/4709-3p&showcnc=1&shownc=1&showncf=1
hsa-miR-4709-3p	MIMAT0019812	hsa-miR-4709-3p	AGPS	alkylglycerone phosphate synthase	-0.11	http://www.targetscan.org/cgi-bin/targetscan/vert_61/view_gene.cgi?taxid=9606&rs=NM_003659&members=miR-300-5p/4709-3p&showcnc=1&shownc=1&showncf=1
hsa-miR-4709-3p	MIMAT0019812	hsa-miR-4709-3p	INPPL1	inositol polyphosphate phosphatase-like 1	-0.1	http://www.targetscan.org/cgi-bin/targetscan/vert_61/view_gene.cgi?taxid=9606&rs=NM_001567&members=miR-300-5p/4709-3p&showcnc=1&shownc=1&showncf=1
hsa-miR-4709-3p	MIMAT0019812	hsa-miR-4709-3p	CNNM1	cyclin M1	-0.1	http://www.targetscan.org/cgi-bin/targetscan/vert_61/view_gene.cgi?taxid=9606&rs=NM_020348&members=miR-300-5p/4709-3p&showcnc=1&shownc=1&showncf=1
hsa-miR-4709-3p	MIMAT0019812	hsa-miR-4709-3p	PIK3R1	phosphoinositide-3-kinase, regulatory subunit 1 (alpha)	-0.1	http://www.targetscan.org/cgi-bin/targetscan/vert_61/view_gene.cgi?taxid=9606&rs=NM_001242466&members=miR-300-5p/4709-3p&showcnc=1&shownc=1&showncf=1
hsa-miR-4709-3p	MIMAT0019812	hsa-miR-4709-3p	AHCTF1	AT hook containing transcription factor 1	-0.1	http://www.targetscan.org/cgi-bin/targetscan/vert_61/view_gene.cgi?taxid=9606&rs=NM_015446&members=miR-300-5p/4709-3p&showcnc=1&shownc=1&showncf=1
hsa-miR-4709-3p	MIMAT0019812	hsa-miR-4709-3p	RPH3AL	rabphilin 3A-like (without C2 domains)	-0.1	http://www.targetscan.org/cgi-bin/targetscan/vert_61/view_gene.cgi?taxid=9606&rs=NM_001190411&members=miR-300-5p/4709-3p&showcnc=1&shownc=1&showncf=1
hsa-miR-4709-3p	MIMAT0019812	hsa-miR-4709-3p	WDR52	WD repeat domain 52	-0.1	http://www.targetscan.org/cgi-bin/targetscan/vert_61/view_gene.cgi?taxid=9606&rs=NM_001164496&members=miR-300-5p/4709-3p&showcnc=1&shownc=1&showncf=1
hsa-miR-4709-3p	MIMAT0019812	hsa-miR-4709-3p	RIMBP2	RIMS binding protein 2	-0.1	http://www.targetscan.org/cgi-bin/targetscan/vert_61/view_gene.cgi?taxid=9606&rs=NM_015347&members=miR-300-5p/4709-3p&showcnc=1&shownc=1&showncf=1
hsa-miR-4709-3p	MIMAT0019812	hsa-miR-4709-3p	DDHD1	DDHD domain containing 1	-0.1	http://www.targetscan.org/cgi-bin/targetscan/vert_61/view_gene.cgi?taxid=9606&rs=NM_001160147&members=miR-300-5p/4709-3p&showcnc=1&shownc=1&showncf=1
hsa-miR-4709-3p	MIMAT0019812	hsa-miR-4709-3p	PTEN	phosphatase and tensin homolog	-0.1	http://www.targetscan.org/cgi-bin/targetscan/vert_61/view_gene.cgi?taxid=9606&rs=NM_000314&members=miR-300-5p/4709-3p&showcnc=1&shownc=1&showncf=1
hsa-miR-4709-3p	MIMAT0019812	hsa-miR-4709-3p	RAB5C	RAB5C, member RAS oncogene family	-0.1	http://www.targetscan.org/cgi-bin/targetscan/vert_61/view_gene.cgi?taxid=9606&rs=NM_004583&members=miR-300-5p/4709-3p&showcnc=1&shownc=1&showncf=1
hsa-miR-4709-3p	MIMAT0019812	hsa-miR-4709-3p	PAK2	p21 protein (Cdc42/Rac)-activated kinase 2	-0.1	http://www.targetscan.org/cgi-bin/targetscan/vert_61/view_gene.cgi?taxid=9606&rs=NM_002577&members=miR-300-5p/4709-3p&showcnc=1&shownc=1&showncf=1
hsa-miR-4709-3p	MIMAT0019812	hsa-miR-4709-3p	UBE2R2	ubiquitin-conjugating enzyme E2R 2	-0.1	http://www.targetscan.org/cgi-bin/targetscan/vert_61/view_gene.cgi?taxid=9606&rs=NM_017811&members=miR-300-5p/4709-3p&showcnc=1&shownc=1&showncf=1
hsa-miR-4709-3p	MIMAT0019812	hsa-miR-4709-3p	UTP14C	UTP14, U3 small nucleolar ribonucleoprotein, homolog C (yeast)	-0.1	http://www.targetscan.org/cgi-bin/targetscan/vert_61/view_gene.cgi?taxid=9606&rs=NM_021645&members=miR-300-5p/4709-3p&showcnc=1&shownc=1&showncf=1
hsa-miR-4709-3p	MIMAT0019812	hsa-miR-4709-3p	ARIH2	ariadne homolog 2 (Drosophila)	-0.1	http://www.targetscan.org/cgi-bin/targetscan/vert_61/view_gene.cgi?taxid=9606&rs=NM_006321&members=miR-300-5p/4709-3p&showcnc=1&shownc=1&showncf=1
hsa-miR-4709-3p	MIMAT0019812	hsa-miR-4709-3p	SLC2A4RG	SLC2A4 regulator	-0.1	http://www.targetscan.org/cgi-bin/targetscan/vert_61/view_gene.cgi?taxid=9606&rs=NM_020062&members=miR-300-5p/4709-3p&showcnc=1&shownc=1&showncf=1
hsa-miR-4709-3p	MIMAT0019812	hsa-miR-4709-3p	PHACTR1	phosphatase and actin regulator 1	-0.1	http://www.targetscan.org/cgi-bin/targetscan/vert_61/view_gene.cgi?taxid=9606&rs=NM_001242648&members=miR-300-5p/4709-3p&showcnc=1&shownc=1&showncf=1
hsa-miR-4709-3p	MIMAT0019812	hsa-miR-4709-3p	DLG3	discs, large homolog 3 (Drosophila)	-0.09	http://www.targetscan.org/cgi-bin/targetscan/vert_61/view_gene.cgi?taxid=9606&rs=NM_001166278&members=miR-300-5p/4709-3p&showcnc=1&shownc=1&showncf=1
hsa-miR-4709-3p	MIMAT0019812	hsa-miR-4709-3p	ZFP14	zinc finger protein 14 homolog (mouse)	-0.09	http://www.targetscan.org/cgi-bin/targetscan/vert_61/view_gene.cgi?taxid=9606&rs=NM_020917&members=miR-300-5p/4709-3p&showcnc=1&shownc=1&showncf=1
hsa-miR-4709-3p	MIMAT0019812	hsa-miR-4709-3p	NTM	neurotrimin	-0.09	http://www.targetscan.org/cgi-bin/targetscan/vert_61/view_gene.cgi?taxid=9606&rs=NM_001048209&members=miR-300-5p/4709-3p&showcnc=1&shownc=1&showncf=1
hsa-miR-4709-3p	MIMAT0019812	hsa-miR-4709-3p	DLEU7	deleted in lymphocytic leukemia, 7	-0.09	http://www.targetscan.org/cgi-bin/targetscan/vert_61/view_gene.cgi?taxid=9606&rs=NM_198989&members=miR-300-5p/4709-3p&showcnc=1&shownc=1&showncf=1
hsa-miR-4709-3p	MIMAT0019812	hsa-miR-4709-3p	AAK1	AP2 associated kinase 1	-0.09	http://www.targetscan.org/cgi-bin/targetscan/vert_61/view_gene.cgi?taxid=9606&rs=NM_014911&members=miR-300-5p/4709-3p&showcnc=1&shownc=1&showncf=1
hsa-miR-4709-3p	MIMAT0019812	hsa-miR-4709-3p	HNRNPA2B1	heterogeneous nuclear ribonucleoprotein A2/B1	-0.09	http://www.targetscan.org/cgi-bin/targetscan/vert_61/view_gene.cgi?taxid=9606&rs=NM_002137&members=miR-300-5p/4709-3p&showcnc=1&shownc=1&showncf=1
hsa-miR-4709-3p	MIMAT0019812	hsa-miR-4709-3p	PALM2	paralemmin 2	-0.09	http://www.targetscan.org/cgi-bin/targetscan/vert_61/view_gene.cgi?taxid=9606&rs=NM_001037293&members=miR-300-5p/4709-3p&showcnc=1&shownc=1&showncf=1
hsa-miR-4709-3p	MIMAT0019812	hsa-miR-4709-3p	SRD5A3	steroid 5 alpha-reductase 3	-0.09	http://www.targetscan.org/cgi-bin/targetscan/vert_61/view_gene.cgi?taxid=9606&rs=NM_024592&members=miR-300-5p/4709-3p&showcnc=1&shownc=1&showncf=1
hsa-miR-4709-3p	MIMAT0019812	hsa-miR-4709-3p	CEP350	centrosomal protein 350kDa	-0.09	http://www.targetscan.org/cgi-bin/targetscan/vert_61/view_gene.cgi?taxid=9606&rs=NM_014810&members=miR-300-5p/4709-3p&showcnc=1&shownc=1&showncf=1
hsa-miR-4709-3p	MIMAT0019812	hsa-miR-4709-3p	NUFIP2	nuclear fragile X mental retardation protein interacting protein 2	-0.09	http://www.targetscan.org/cgi-bin/targetscan/vert_61/view_gene.cgi?taxid=9606&rs=NM_020772&members=miR-300-5p/4709-3p&showcnc=1&shownc=1&showncf=1
hsa-miR-4709-3p	MIMAT0019812	hsa-miR-4709-3p	C11orf41	chromosome 11 open reading frame 41	-0.09	http://www.targetscan.org/cgi-bin/targetscan/vert_61/view_gene.cgi?taxid=9606&rs=NM_012194&members=miR-300-5p/4709-3p&showcnc=1&shownc=1&showncf=1
hsa-miR-4709-3p	MIMAT0019812	hsa-miR-4709-3p	PTBP2	polypyrimidine tract binding protein 2	-0.09	http://www.targetscan.org/cgi-bin/targetscan/vert_61/view_gene.cgi?taxid=9606&rs=NM_021190&members=miR-300-5p/4709-3p&showcnc=1&shownc=1&showncf=1
hsa-miR-4709-3p	MIMAT0019812	hsa-miR-4709-3p	ULK2	unc-51-like kinase 2 (C. elegans)	-0.09	http://www.targetscan.org/cgi-bin/targetscan/vert_61/view_gene.cgi?taxid=9606&rs=NM_014683&members=miR-300-5p/4709-3p&showcnc=1&shownc=1&showncf=1
hsa-miR-4709-3p	MIMAT0019812	hsa-miR-4709-3p	SH2B2	SH2B adaptor protein 2	-0.09	http://www.targetscan.org/cgi-bin/targetscan/vert_61/view_gene.cgi?taxid=9606&rs=NM_020979&members=miR-300-5p/4709-3p&showcnc=1&shownc=1&showncf=1
hsa-miR-4709-3p	MIMAT0019812	hsa-miR-4709-3p	TMEM170B	transmembrane protein 170B	-0.09	http://www.targetscan.org/cgi-bin/targetscan/vert_61/view_gene.cgi?taxid=9606&rs=NM_001100829&members=miR-300-5p/4709-3p&showcnc=1&shownc=1&showncf=1
hsa-miR-4709-3p	MIMAT0019812	hsa-miR-4709-3p	AEBP2	AE binding protein 2	-0.09	http://www.targetscan.org/cgi-bin/targetscan/vert_61/view_gene.cgi?taxid=9606&rs=NM_001114176&members=miR-300-5p/4709-3p&showcnc=1&shownc=1&showncf=1
hsa-miR-4709-3p	MIMAT0019812	hsa-miR-4709-3p	EIF4B	eukaryotic translation initiation factor 4B	-0.08	http://www.targetscan.org/cgi-bin/targetscan/vert_61/view_gene.cgi?taxid=9606&rs=NM_001417&members=miR-300-5p/4709-3p&showcnc=1&shownc=1&showncf=1
hsa-miR-4709-3p	MIMAT0019812	hsa-miR-4709-3p	BAGE3	B melanoma antigen family, member 3	-0.08	http://www.targetscan.org/cgi-bin/targetscan/vert_61/view_gene.cgi?taxid=9606&rs=NM_182481&members=miR-300-5p/4709-3p&showcnc=1&shownc=1&showncf=1
hsa-miR-4709-3p	MIMAT0019812	hsa-miR-4709-3p	BAGE2	B melanoma antigen family, member 2	-0.08	http://www.targetscan.org/cgi-bin/targetscan/vert_61/view_gene.cgi?taxid=9606&rs=NM_182482&members=miR-300-5p/4709-3p&showcnc=1&shownc=1&showncf=1
hsa-miR-4709-3p	MIMAT0019812	hsa-miR-4709-3p	CREB1	cAMP responsive element binding protein 1	-0.08	http://www.targetscan.org/cgi-bin/targetscan/vert_61/view_gene.cgi?taxid=9606&rs=NM_004379&members=miR-300-5p/4709-3p&showcnc=1&shownc=1&showncf=1
hsa-miR-4709-3p	MIMAT0019812	hsa-miR-4709-3p	KPNA4	karyopherin alpha 4 (importin alpha 3)	-0.08	http://www.targetscan.org/cgi-bin/targetscan/vert_61/view_gene.cgi?taxid=9606&rs=NM_002268&members=miR-300-5p/4709-3p&showcnc=1&shownc=1&showncf=1
hsa-miR-4709-3p	MIMAT0019812	hsa-miR-4709-3p	NLN	neurolysin (metallopeptidase M3 family)	>-0.08	http://www.targetscan.org/cgi-bin/targetscan/vert_61/view_gene.cgi?taxid=9606&rs=NM_020726&members=miR-300-5p/4709-3p&showcnc=1&shownc=1&showncf=1
hsa-miR-4709-3p	MIMAT0019812	hsa-miR-4709-3p	SENP3	SUMO1/sentrin/SMT3 specific peptidase 3	-0.08	http://www.targetscan.org/cgi-bin/targetscan/vert_61/view_gene.cgi?taxid=9606&rs=NM_015670&members=miR-300-5p/4709-3p&showcnc=1&shownc=1&showncf=1
hsa-miR-4709-3p	MIMAT0019812	hsa-miR-4709-3p	TANC2	tetratricopeptide repeat, ankyrin repeat and coiled-coil containing 2	-0.08	http://www.targetscan.org/cgi-bin/targetscan/vert_61/view_gene.cgi?taxid=9606&rs=NM_025185&members=miR-300-5p/4709-3p&showcnc=1&shownc=1&showncf=1
hsa-miR-4709-3p	MIMAT0019812	hsa-miR-4709-3p	TAPT1	transmembrane anterior posterior transformation 1	-0.08	http://www.targetscan.org/cgi-bin/targetscan/vert_61/view_gene.cgi?taxid=9606&rs=NM_153365&members=miR-300-5p/4709-3p&showcnc=1&shownc=1&showncf=1
hsa-miR-4709-3p	MIMAT0019812	hsa-miR-4709-3p	BPTF	bromodomain PHD finger transcription factor	-0.08	http://www.targetscan.org/cgi-bin/targetscan/vert_61/view_gene.cgi?taxid=9606&rs=NM_004459&members=miR-300-5p/4709-3p&showcnc=1&shownc=1&showncf=1
hsa-miR-4709-3p	MIMAT0019812	hsa-miR-4709-3p	PLAGL2	pleiomorphic adenoma gene-like 2	-0.07	http://www.targetscan.org/cgi-bin/targetscan/vert_61/view_gene.cgi?taxid=9606&rs=NM_002657&members=miR-300-5p/4709-3p&showcnc=1&shownc=1&showncf=1
hsa-miR-4709-3p	MIMAT0019812	hsa-miR-4709-3p	IMPAD1	inositol monophosphatase domain containing 1	-0.07	http://www.targetscan.org/cgi-bin/targetscan/vert_61/view_gene.cgi?taxid=9606&rs=NM_017813&members=miR-300-5p/4709-3p&showcnc=1&shownc=1&showncf=1
hsa-miR-4709-3p	MIMAT0019812	hsa-miR-4709-3p	ZFAND3	zinc finger, AN1-type domain 3	-0.07	http://www.targetscan.org/cgi-bin/targetscan/vert_61/view_gene.cgi?taxid=9606&rs=NM_021943&members=miR-300-5p/4709-3p&showcnc=1&shownc=1&showncf=1
hsa-miR-4709-3p	MIMAT0019812	hsa-miR-4709-3p	TUBB2B	tubulin, beta 2B	-0.07	http://www.targetscan.org/cgi-bin/targetscan/vert_61/view_gene.cgi?taxid=9606&rs=NM_178012&members=miR-300-5p/4709-3p&showcnc=1&shownc=1&showncf=1
hsa-miR-4709-3p	MIMAT0019812	hsa-miR-4709-3p	CD244	CD244 molecule, natural killer cell receptor 2B4	-0.07	http://www.targetscan.org/cgi-bin/targetscan/vert_61/view_gene.cgi?taxid=9606&rs=NM_001166663&members=miR-300-5p/4709-3p&showcnc=1&shownc=1&showncf=1
hsa-miR-4709-3p	MIMAT0019812	hsa-miR-4709-3p	NIP7	nuclear import 7 homolog (S. cerevisiae)	-0.07	http://www.targetscan.org/cgi-bin/targetscan/vert_61/view_gene.cgi?taxid=9606&rs=NM_001199434&members=miR-300-5p/4709-3p&showcnc=1&shownc=1&showncf=1
hsa-miR-4709-3p	MIMAT0019812	hsa-miR-4709-3p	ELAVL1	ELAV (embryonic lethal, abnormal vision, Drosophila)-like 1 (Hu antigen R)	-0.07	http://www.targetscan.org/cgi-bin/targetscan/vert_61/view_gene.cgi?taxid=9606&rs=NM_001419&members=miR-300-5p/4709-3p&showcnc=1&shownc=1&showncf=1
hsa-miR-4709-3p	MIMAT0019812	hsa-miR-4709-3p	MAP3K1	mitogen-activated protein kinase kinase kinase 1	-0.07	http://www.targetscan.org/cgi-bin/targetscan/vert_61/view_gene.cgi?taxid=9606&rs=NM_005921&members=miR-300-5p/4709-3p&showcnc=1&shownc=1&showncf=1
hsa-miR-4709-3p	MIMAT0019812	hsa-miR-4709-3p	TMEM99	transmembrane protein 99	-0.07	http://www.targetscan.org/cgi-bin/targetscan/vert_61/view_gene.cgi?taxid=9606&rs=NM_001195386&members=miR-300-5p/4709-3p&showcnc=1&shownc=1&showncf=1
hsa-miR-4709-3p	MIMAT0019812	hsa-miR-4709-3p	KIAA0889	KIAA0889	-0.07	http://www.targetscan.org/cgi-bin/targetscan/vert_61/view_gene.cgi?taxid=9606&rs=NM_199181&members=miR-300-5p/4709-3p&showcnc=1&shownc=1&showncf=1
hsa-miR-4709-3p	MIMAT0019812	hsa-miR-4709-3p	PPAPDC2	phosphatidic acid phosphatase type 2 domain containing 2	-0.07	http://www.targetscan.org/cgi-bin/targetscan/vert_61/view_gene.cgi?taxid=9606&rs=NM_203453&members=miR-300-5p/4709-3p&showcnc=1&shownc=1&showncf=1
hsa-miR-4709-3p	MIMAT0019812	hsa-miR-4709-3p	CYP3A5	cytochrome P450, family 3, subfamily A, polypeptide 5	-0.07	http://www.targetscan.org/cgi-bin/targetscan/vert_61/view_gene.cgi?taxid=9606&rs=NM_000777&members=miR-300-5p/4709-3p&showcnc=1&shownc=1&showncf=1
hsa-miR-4709-3p	MIMAT0019812	hsa-miR-4709-3p	LRRTM3	leucine rich repeat transmembrane neuronal 3	-0.06	http://www.targetscan.org/cgi-bin/targetscan/vert_61/view_gene.cgi?taxid=9606&rs=NM_178011&members=miR-300-5p/4709-3p&showcnc=1&shownc=1&showncf=1
hsa-miR-4709-3p	MIMAT0019812	hsa-miR-4709-3p	ANK3	ankyrin 3, node of Ranvier (ankyrin G)	-0.06	http://www.targetscan.org/cgi-bin/targetscan/vert_61/view_gene.cgi?taxid=9606&rs=NM_001149&members=miR-300-5p/4709-3p&showcnc=1&shownc=1&showncf=1
hsa-miR-4709-3p	MIMAT0019812	hsa-miR-4709-3p	TNPO1	transportin 1	>-0.06	http://www.targetscan.org/cgi-bin/targetscan/vert_61/view_gene.cgi?taxid=9606&rs=NM_002270&members=miR-300-5p/4709-3p&showcnc=1&shownc=1&showncf=1
hsa-miR-4709-3p	MIMAT0019812	hsa-miR-4709-3p	BCAT1	branched chain amino-acid transaminase 1, cytosolic	>-0.06	http://www.targetscan.org/cgi-bin/targetscan/vert_61/view_gene.cgi?taxid=9606&rs=NM_001178091&members=miR-300-5p/4709-3p&showcnc=1&shownc=1&showncf=1
hsa-miR-4709-3p	MIMAT0019812	hsa-miR-4709-3p	MTMR12	myotubularin related protein 12	-0.06	http://www.targetscan.org/cgi-bin/targetscan/vert_61/view_gene.cgi?taxid=9606&rs=NM_001040446&members=miR-300-5p/4709-3p&showcnc=1&shownc=1&showncf=1
hsa-miR-4709-3p	MIMAT0019812	hsa-miR-4709-3p	BAGE5	B melanoma antigen family, member 5	-0.06	http://www.targetscan.org/cgi-bin/targetscan/vert_61/view_gene.cgi?taxid=9606&rs=NM_182484&members=miR-300-5p/4709-3p&showcnc=1&shownc=1&showncf=1
hsa-miR-4709-3p	MIMAT0019812	hsa-miR-4709-3p	BAGE4	B melanoma antigen family, member 4	-0.06	http://www.targetscan.org/cgi-bin/targetscan/vert_61/view_gene.cgi?taxid=9606&rs=NM_181704&members=miR-300-5p/4709-3p&showcnc=1&shownc=1&showncf=1
hsa-miR-4709-3p	MIMAT0019812	hsa-miR-4709-3p	ZNF148	zinc finger protein 148	-0.06	http://www.targetscan.org/cgi-bin/targetscan/vert_61/view_gene.cgi?taxid=9606&rs=NM_021964&members=miR-300-5p/4709-3p&showcnc=1&shownc=1&showncf=1
hsa-miR-4709-3p	MIMAT0019812	hsa-miR-4709-3p	MYO16	myosin XVI	-0.06	http://www.targetscan.org/cgi-bin/targetscan/vert_61/view_gene.cgi?taxid=9606&rs=NM_001198950&members=miR-300-5p/4709-3p&showcnc=1&shownc=1&showncf=1
hsa-miR-4709-3p	MIMAT0019812	hsa-miR-4709-3p	RFX5	regulatory factor X, 5 (influences HLA class II expression)	-0.06	http://www.targetscan.org/cgi-bin/targetscan/vert_61/view_gene.cgi?taxid=9606&rs=NM_000449&members=miR-300-5p/4709-3p&showcnc=1&shownc=1&showncf=1
hsa-miR-4709-3p	MIMAT0019812	hsa-miR-4709-3p	PDAP1	PDGFA associated protein 1	-0.06	http://www.targetscan.org/cgi-bin/targetscan/vert_61/view_gene.cgi?taxid=9606&rs=NM_014891&members=miR-300-5p/4709-3p&showcnc=1&shownc=1&showncf=1
hsa-miR-4709-3p	MIMAT0019812	hsa-miR-4709-3p	MTR	5-methyltetrahydrofolate-homocysteine methyltransferase	-0.06	http://www.targetscan.org/cgi-bin/targetscan/vert_61/view_gene.cgi?taxid=9606&rs=NM_000254&members=miR-300-5p/4709-3p&showcnc=1&shownc=1&showncf=1
hsa-miR-4709-3p	MIMAT0019812	hsa-miR-4709-3p	NCKIPSD	NCK interacting protein with SH3 domain	-0.05	http://www.targetscan.org/cgi-bin/targetscan/vert_61/view_gene.cgi?taxid=9606&rs=NM_016453&members=miR-300-5p/4709-3p&showcnc=1&shownc=1&showncf=1
hsa-miR-4709-3p	MIMAT0019812	hsa-miR-4709-3p	MRPS25	mitochondrial ribosomal protein S25	-0.05	http://www.targetscan.org/cgi-bin/targetscan/vert_61/view_gene.cgi?taxid=9606&rs=NM_022497&members=miR-300-5p/4709-3p&showcnc=1&shownc=1&showncf=1
hsa-miR-4709-3p	MIMAT0019812	hsa-miR-4709-3p	BTBD9	BTB (POZ) domain containing 9	-0.05	http://www.targetscan.org/cgi-bin/targetscan/vert_61/view_gene.cgi?taxid=9606&rs=NM_001099272&members=miR-300-5p/4709-3p&showcnc=1&shownc=1&showncf=1
hsa-miR-4709-3p	MIMAT0019812	hsa-miR-4709-3p	USH1G	Usher syndrome 1G (autosomal recessive)	-0.05	http://www.targetscan.org/cgi-bin/targetscan/vert_61/view_gene.cgi?taxid=9606&rs=NM_173477&members=miR-300-5p/4709-3p&showcnc=1&shownc=1&showncf=1
hsa-miR-4709-3p	MIMAT0019812	hsa-miR-4709-3p	ZFX	zinc finger protein, X-linked	-0.05	http://www.targetscan.org/cgi-bin/targetscan/vert_61/view_gene.cgi?taxid=9606&rs=NM_001178084&members=miR-300-5p/4709-3p&showcnc=1&shownc=1&showncf=1
hsa-miR-4709-3p	MIMAT0019812	hsa-miR-4709-3p	ALDH1A2	aldehyde dehydrogenase 1 family, member A2	-0.05	http://www.targetscan.org/cgi-bin/targetscan/vert_61/view_gene.cgi?taxid=9606&rs=NM_001206897&members=miR-300-5p/4709-3p&showcnc=1&shownc=1&showncf=1
hsa-miR-4709-3p	MIMAT0019812	hsa-miR-4709-3p	CCND1	cyclin D1	-0.05	http://www.targetscan.org/cgi-bin/targetscan/vert_61/view_gene.cgi?taxid=9606&rs=NM_053056&members=miR-300-5p/4709-3p&showcnc=1&shownc=1&showncf=1
hsa-miR-4709-3p	MIMAT0019812	hsa-miR-4709-3p	MEIS1	Meis homeobox 1	-0.05	http://www.targetscan.org/cgi-bin/targetscan/vert_61/view_gene.cgi?taxid=9606&rs=NM_002398&members=miR-300-5p/4709-3p&showcnc=1&shownc=1&showncf=1
hsa-miR-4709-3p	MIMAT0019812	hsa-miR-4709-3p	ADAM12	ADAM metallopeptidase domain 12	>-0.05	http://www.targetscan.org/cgi-bin/targetscan/vert_61/view_gene.cgi?taxid=9606&rs=NM_003474&members=miR-300-5p/4709-3p&showcnc=1&shownc=1&showncf=1
hsa-miR-4709-3p	MIMAT0019812	hsa-miR-4709-3p	SLC24A2	solute carrier family 24 (sodium/potassium/calcium exchanger), member 2	>-0.05	http://www.targetscan.org/cgi-bin/targetscan/vert_61/view_gene.cgi?taxid=9606&rs=NM_001193288&members=miR-300-5p/4709-3p&showcnc=1&shownc=1&showncf=1
hsa-miR-4709-3p	MIMAT0019812	hsa-miR-4709-3p	TOX4	TOX high mobility group box family member 4	-0.05	http://www.targetscan.org/cgi-bin/targetscan/vert_61/view_gene.cgi?taxid=9606&rs=NM_014828&members=miR-300-5p/4709-3p&showcnc=1&shownc=1&showncf=1
hsa-miR-4709-3p	MIMAT0019812	hsa-miR-4709-3p	LSAMP	limbic system-associated membrane protein	-0.05	http://www.targetscan.org/cgi-bin/targetscan/vert_61/view_gene.cgi?taxid=9606&rs=NM_002338&members=miR-300-5p/4709-3p&showcnc=1&shownc=1&showncf=1
hsa-miR-4709-3p	MIMAT0019812	hsa-miR-4709-3p	PIGK	phosphatidylinositol glycan anchor biosynthesis, class K	-0.05	http://www.targetscan.org/cgi-bin/targetscan/vert_61/view_gene.cgi?taxid=9606&rs=NM_005482&members=miR-300-5p/4709-3p&showcnc=1&shownc=1&showncf=1
hsa-miR-4709-3p	MIMAT0019812	hsa-miR-4709-3p	ATP6V1C2	ATPase, H+ transporting, lysosomal 42kDa, V1 subunit C2	-0.04	http://www.targetscan.org/cgi-bin/targetscan/vert_61/view_gene.cgi?taxid=9606&rs=NM_001039362&members=miR-300-5p/4709-3p&showcnc=1&shownc=1&showncf=1
hsa-miR-4709-3p	MIMAT0019812	hsa-miR-4709-3p	ARRDC3	arrestin domain containing 3	-0.04	http://www.targetscan.org/cgi-bin/targetscan/vert_61/view_gene.cgi?taxid=9606&rs=NM_020801&members=miR-300-5p/4709-3p&showcnc=1&shownc=1&showncf=1
hsa-miR-4709-3p	MIMAT0019812	hsa-miR-4709-3p	PDCD6IP	programmed cell death 6 interacting protein	-0.04	http://www.targetscan.org/cgi-bin/targetscan/vert_61/view_gene.cgi?taxid=9606&rs=NM_001162429&members=miR-300-5p/4709-3p&showcnc=1&shownc=1&showncf=1
hsa-miR-4709-3p	MIMAT0019812	hsa-miR-4709-3p	TRIM56	tripartite motif containing 56	-0.04	http://www.targetscan.org/cgi-bin/targetscan/vert_61/view_gene.cgi?taxid=9606&rs=NM_030961&members=miR-300-5p/4709-3p&showcnc=1&shownc=1&showncf=1
hsa-miR-4709-3p	MIMAT0019812	hsa-miR-4709-3p	WDR17	WD repeat domain 17	-0.04	http://www.targetscan.org/cgi-bin/targetscan/vert_61/view_gene.cgi?taxid=9606&rs=NM_170710&members=miR-300-5p/4709-3p&showcnc=1&shownc=1&showncf=1
hsa-miR-4709-3p	MIMAT0019812	hsa-miR-4709-3p	PDE1A	phosphodiesterase 1A, calmodulin-dependent	-0.04	http://www.targetscan.org/cgi-bin/targetscan/vert_61/view_gene.cgi?taxid=9606&rs=NM_005019&members=miR-300-5p/4709-3p&showcnc=1&shownc=1&showncf=1
hsa-miR-4709-3p	MIMAT0019812	hsa-miR-4709-3p	YTHDC1	YTH domain containing 1	-0.04	http://www.targetscan.org/cgi-bin/targetscan/vert_61/view_gene.cgi?taxid=9606&rs=NM_001031732&members=miR-300-5p/4709-3p&showcnc=1&shownc=1&showncf=1
hsa-miR-4709-3p	MIMAT0019812	hsa-miR-4709-3p	JOSD1	Josephin domain containing 1	-0.04	http://www.targetscan.org/cgi-bin/targetscan/vert_61/view_gene.cgi?taxid=9606&rs=NM_014876&members=miR-300-5p/4709-3p&showcnc=1&shownc=1&showncf=1
hsa-miR-4709-3p	MIMAT0019812	hsa-miR-4709-3p	MAVS	mitochondrial antiviral signaling protein	-0.04	http://www.targetscan.org/cgi-bin/targetscan/vert_61/view_gene.cgi?taxid=9606&rs=NM_001206491&members=miR-300-5p/4709-3p&showcnc=1&shownc=1&showncf=1
hsa-miR-4709-3p	MIMAT0019812	hsa-miR-4709-3p	CBX1	chromobox homolog 1	-0.04	http://www.targetscan.org/cgi-bin/targetscan/vert_61/view_gene.cgi?taxid=9606&rs=NM_001127228&members=miR-300-5p/4709-3p&showcnc=1&shownc=1&showncf=1
hsa-miR-4709-3p	MIMAT0019812	hsa-miR-4709-3p	ENAH	enabled homolog (Drosophila)	>-0.04	http://www.targetscan.org/cgi-bin/targetscan/vert_61/view_gene.cgi?taxid=9606&rs=NM_001008493&members=miR-300-5p/4709-3p&showcnc=1&shownc=1&showncf=1
hsa-miR-4709-3p	MIMAT0019812	hsa-miR-4709-3p	PTPN3	protein tyrosine phosphatase, non-receptor type 3	>-0.04	http://www.targetscan.org/cgi-bin/targetscan/vert_61/view_gene.cgi?taxid=9606&rs=NM_001145368&members=miR-300-5p/4709-3p&showcnc=1&shownc=1&showncf=1
hsa-miR-4709-3p	MIMAT0019812	hsa-miR-4709-3p	THRB	thyroid hormone receptor, beta (erythroblastic leukemia viral (v-erb-a) oncogene homolog 2, avian)	>-0.04	http://www.targetscan.org/cgi-bin/targetscan/vert_61/view_gene.cgi?taxid=9606&rs=NM_000461&members=miR-300-5p/4709-3p&showcnc=1&shownc=1&showncf=1
hsa-miR-4709-3p	MIMAT0019812	hsa-miR-4709-3p	ANTXR2	anthrax toxin receptor 2	>-0.04	http://www.targetscan.org/cgi-bin/targetscan/vert_61/view_gene.cgi?taxid=9606&rs=NM_058172&members=miR-300-5p/4709-3p&showcnc=1&shownc=1&showncf=1
hsa-miR-4709-3p	MIMAT0019812	hsa-miR-4709-3p	HS3ST4	heparan sulfate (glucosamine) 3-O-sulfotransferase 4	-0.04	http://www.targetscan.org/cgi-bin/targetscan/vert_61/view_gene.cgi?taxid=9606&rs=NM_006040&members=miR-300-5p/4709-3p&showcnc=1&shownc=1&showncf=1
hsa-miR-4709-3p	MIMAT0019812	hsa-miR-4709-3p	EPHA8	EPH receptor A8	-0.04	http://www.targetscan.org/cgi-bin/targetscan/vert_61/view_gene.cgi?taxid=9606&rs=NM_020526&members=miR-300-5p/4709-3p&showcnc=1&shownc=1&showncf=1
hsa-miR-4709-3p	MIMAT0019812	hsa-miR-4709-3p	PPP2R2C	protein phosphatase 2, regulatory subunit B, gamma	-0.04	http://www.targetscan.org/cgi-bin/targetscan/vert_61/view_gene.cgi?taxid=9606&rs=NM_001206994&members=miR-300-5p/4709-3p&showcnc=1&shownc=1&showncf=1
hsa-miR-4709-3p	MIMAT0019812	hsa-miR-4709-3p	PRCD	progressive rod-cone degeneration	-0.04	http://www.targetscan.org/cgi-bin/targetscan/vert_61/view_gene.cgi?taxid=9606&rs=NM_001077620&members=miR-300-5p/4709-3p&showcnc=1&shownc=1&showncf=1
hsa-miR-4709-3p	MIMAT0019812	hsa-miR-4709-3p	ARHGEF4	Rho guanine nucleotide exchange factor (GEF) 4	-0.03	http://www.targetscan.org/cgi-bin/targetscan/vert_61/view_gene.cgi?taxid=9606&rs=NM_015320&members=miR-300-5p/4709-3p&showcnc=1&shownc=1&showncf=1
hsa-miR-4709-3p	MIMAT0019812	hsa-miR-4709-3p	SEMA6A	sema domain, transmembrane domain (TM), and cytoplasmic domain, (semaphorin) 6A	-0.03	http://www.targetscan.org/cgi-bin/targetscan/vert_61/view_gene.cgi?taxid=9606&rs=NM_020796&members=miR-300-5p/4709-3p&showcnc=1&shownc=1&showncf=1
hsa-miR-4709-3p	MIMAT0019812	hsa-miR-4709-3p	RAB2A	RAB2A, member RAS oncogene family	-0.03	http://www.targetscan.org/cgi-bin/targetscan/vert_61/view_gene.cgi?taxid=9606&rs=NM_001242644&members=miR-300-5p/4709-3p&showcnc=1&shownc=1&showncf=1
hsa-miR-4709-3p	MIMAT0019812	hsa-miR-4709-3p	PDK3	pyruvate dehydrogenase kinase, isozyme 3	-0.03	http://www.targetscan.org/cgi-bin/targetscan/vert_61/view_gene.cgi?taxid=9606&rs=NM_001142386&members=miR-300-5p/4709-3p&showcnc=1&shownc=1&showncf=1
hsa-miR-4709-3p	MIMAT0019812	hsa-miR-4709-3p	ZEB2	zinc finger E-box binding homeobox 2	-0.03	http://www.targetscan.org/cgi-bin/targetscan/vert_61/view_gene.cgi?taxid=9606&rs=NM_001171653&members=miR-300-5p/4709-3p&showcnc=1&shownc=1&showncf=1
hsa-miR-4709-3p	MIMAT0019812	hsa-miR-4709-3p	C3orf70	chromosome 3 open reading frame 70	-0.03	http://www.targetscan.org/cgi-bin/targetscan/vert_61/view_gene.cgi?taxid=9606&rs=NM_001025266&members=miR-300-5p/4709-3p&showcnc=1&shownc=1&showncf=1
hsa-miR-4709-3p	MIMAT0019812	hsa-miR-4709-3p	PLCB3	phospholipase C, beta 3 (phosphatidylinositol-specific)	>-0.03	http://www.targetscan.org/cgi-bin/targetscan/vert_61/view_gene.cgi?taxid=9606&rs=NM_000932&members=miR-300-5p/4709-3p&showcnc=1&shownc=1&showncf=1
hsa-miR-4709-3p	MIMAT0019812	hsa-miR-4709-3p	CREBL2	cAMP responsive element binding protein-like 2	>-0.03	http://www.targetscan.org/cgi-bin/targetscan/vert_61/view_gene.cgi?taxid=9606&rs=NM_001310&members=miR-300-5p/4709-3p&showcnc=1&shownc=1&showncf=1
hsa-miR-4709-3p	MIMAT0019812	hsa-miR-4709-3p	TRDMT1	tRNA aspartic acid methyltransferase 1	>-0.03	http://www.targetscan.org/cgi-bin/targetscan/vert_61/view_gene.cgi?taxid=9606&rs=NM_004412&members=miR-300-5p/4709-3p&showcnc=1&shownc=1&showncf=1
hsa-miR-4709-3p	MIMAT0019812	hsa-miR-4709-3p	PARVA	parvin, alpha	>-0.03	http://www.targetscan.org/cgi-bin/targetscan/vert_61/view_gene.cgi?taxid=9606&rs=NM_018222&members=miR-300-5p/4709-3p&showcnc=1&shownc=1&showncf=1
hsa-miR-4709-3p	MIMAT0019812	hsa-miR-4709-3p	GPCPD1	glycerophosphocholine phosphodiesterase GDE1 homolog (S. cerevisiae)	>-0.03	http://www.targetscan.org/cgi-bin/targetscan/vert_61/view_gene.cgi?taxid=9606&rs=NM_019593&members=miR-300-5p/4709-3p&showcnc=1&shownc=1&showncf=1
hsa-miR-4709-3p	MIMAT0019812	hsa-miR-4709-3p	CCND2	cyclin D2	>-0.03	http://www.targetscan.org/cgi-bin/targetscan/vert_61/view_gene.cgi?taxid=9606&rs=NM_001759&members=miR-300-5p/4709-3p&showcnc=1&shownc=1&showncf=1
hsa-miR-4709-3p	MIMAT0019812	hsa-miR-4709-3p	RORA	RAR-related orphan receptor A	>-0.03	http://www.targetscan.org/cgi-bin/targetscan/vert_61/view_gene.cgi?taxid=9606&rs=NM_002943&members=miR-300-5p/4709-3p&showcnc=1&shownc=1&showncf=1
hsa-miR-4709-3p	MIMAT0019812	hsa-miR-4709-3p	MTDH	metadherin	>-0.03	http://www.targetscan.org/cgi-bin/targetscan/vert_61/view_gene.cgi?taxid=9606&rs=NM_178812&members=miR-300-5p/4709-3p&showcnc=1&shownc=1&showncf=1
hsa-miR-4709-3p	MIMAT0019812	hsa-miR-4709-3p	KLRG1	killer cell lectin-like receptor subfamily G, member 1	-0.03	http://www.targetscan.org/cgi-bin/targetscan/vert_61/view_gene.cgi?taxid=9606&rs=NM_005810&members=miR-300-5p/4709-3p&showcnc=1&shownc=1&showncf=1
hsa-miR-4709-3p	MIMAT0019812	hsa-miR-4709-3p	ANKRD13B	ankyrin repeat domain 13B	-0.03	http://www.targetscan.org/cgi-bin/targetscan/vert_61/view_gene.cgi?taxid=9606&rs=NM_152345&members=miR-300-5p/4709-3p&showcnc=1&shownc=1&showncf=1
hsa-miR-4709-3p	MIMAT0019812	hsa-miR-4709-3p	GREM1	gremlin 1	-0.02	http://www.targetscan.org/cgi-bin/targetscan/vert_61/view_gene.cgi?taxid=9606&rs=NM_001191322&members=miR-300-5p/4709-3p&showcnc=1&shownc=1&showncf=1
hsa-miR-4709-3p	MIMAT0019812	hsa-miR-4709-3p	COX18	COX18 cytochrome c oxidase assembly homolog (S. cerevisiae)	-0.02	http://www.targetscan.org/cgi-bin/targetscan/vert_61/view_gene.cgi?taxid=9606&rs=NM_173827&members=miR-300-5p/4709-3p&showcnc=1&shownc=1&showncf=1
hsa-miR-4709-3p	MIMAT0019812	hsa-miR-4709-3p	ATG7	ATG7 autophagy related 7 homolog (S. cerevisiae)	-0.02	http://www.targetscan.org/cgi-bin/targetscan/vert_61/view_gene.cgi?taxid=9606&rs=NM_001136031&members=miR-300-5p/4709-3p&showcnc=1&shownc=1&showncf=1
hsa-miR-4709-3p	MIMAT0019812	hsa-miR-4709-3p	CPT1A	carnitine palmitoyltransferase 1A (liver)	-0.02	http://www.targetscan.org/cgi-bin/targetscan/vert_61/view_gene.cgi?taxid=9606&rs=NM_001876&members=miR-300-5p/4709-3p&showcnc=1&shownc=1&showncf=1
hsa-miR-4709-3p	MIMAT0019812	hsa-miR-4709-3p	NRXN1	neurexin 1	>-0.02	http://www.targetscan.org/cgi-bin/targetscan/vert_61/view_gene.cgi?taxid=9606&rs=NM_001135659&members=miR-300-5p/4709-3p&showcnc=1&shownc=1&showncf=1
hsa-miR-4709-3p	MIMAT0019812	hsa-miR-4709-3p	DTX1	deltex homolog 1 (Drosophila)	>-0.02	http://www.targetscan.org/cgi-bin/targetscan/vert_61/view_gene.cgi?taxid=9606&rs=NM_004416&members=miR-300-5p/4709-3p&showcnc=1&shownc=1&showncf=1
hsa-miR-4709-3p	MIMAT0019812	hsa-miR-4709-3p	AGK	acylglycerol kinase	>-0.02	http://www.targetscan.org/cgi-bin/targetscan/vert_61/view_gene.cgi?taxid=9606&rs=NM_018238&members=miR-300-5p/4709-3p&showcnc=1&shownc=1&showncf=1
hsa-miR-4709-3p	MIMAT0019812	hsa-miR-4709-3p	ADRBK2	adrenergic, beta, receptor kinase 2	>-0.02	http://www.targetscan.org/cgi-bin/targetscan/vert_61/view_gene.cgi?taxid=9606&rs=NM_005160&members=miR-300-5p/4709-3p&showcnc=1&shownc=1&showncf=1
hsa-miR-4709-3p	MIMAT0019812	hsa-miR-4709-3p	HTR2C	5-hydroxytryptamine (serotonin) receptor 2C	>-0.02	http://www.targetscan.org/cgi-bin/targetscan/vert_61/view_gene.cgi?taxid=9606&rs=NM_000868&members=miR-300-5p/4709-3p&showcnc=1&shownc=1&showncf=1
hsa-miR-4709-3p	MIMAT0019812	hsa-miR-4709-3p	SCN5A	sodium channel, voltage-gated, type V, alpha subunit	>-0.02	http://www.targetscan.org/cgi-bin/targetscan/vert_61/view_gene.cgi?taxid=9606&rs=NM_000335&members=miR-300-5p/4709-3p&showcnc=1&shownc=1&showncf=1
hsa-miR-4709-3p	MIMAT0019812	hsa-miR-4709-3p	CTDSP2	CTD (carboxy-terminal domain, RNA polymerase II, polypeptide A) small phosphatase 2	>-0.02	http://www.targetscan.org/cgi-bin/targetscan/vert_61/view_gene.cgi?taxid=9606&rs=NM_005730&members=miR-300-5p/4709-3p&showcnc=1&shownc=1&showncf=1
hsa-miR-4709-3p	MIMAT0019812	hsa-miR-4709-3p	SLC9A6	solute carrier family 9 (sodium/hydrogen exchanger), member 6	>-0.02	http://www.targetscan.org/cgi-bin/targetscan/vert_61/view_gene.cgi?taxid=9606&rs=NM_001042537&members=miR-300-5p/4709-3p&showcnc=1&shownc=1&showncf=1
hsa-miR-4709-3p	MIMAT0019812	hsa-miR-4709-3p	CLASP2	cytoplasmic linker associated protein 2	>-0.02	http://www.targetscan.org/cgi-bin/targetscan/vert_61/view_gene.cgi?taxid=9606&rs=NM_001207044&members=miR-300-5p/4709-3p&showcnc=1&shownc=1&showncf=1
hsa-miR-4709-3p	MIMAT0019812	hsa-miR-4709-3p	SYT11	synaptotagmin XI	>-0.02	http://www.targetscan.org/cgi-bin/targetscan/vert_61/view_gene.cgi?taxid=9606&rs=NM_152280&members=miR-300-5p/4709-3p&showcnc=1&shownc=1&showncf=1
hsa-miR-4709-3p	MIMAT0019812	hsa-miR-4709-3p	DICER1	dicer 1, ribonuclease type III	>-0.02	http://www.targetscan.org/cgi-bin/targetscan/vert_61/view_gene.cgi?taxid=9606&rs=NM_001195573&members=miR-300-5p/4709-3p&showcnc=1&shownc=1&showncf=1
hsa-miR-4709-3p	MIMAT0019812	hsa-miR-4709-3p	BACE1	beta-site APP-cleaving enzyme 1	>-0.02	http://www.targetscan.org/cgi-bin/targetscan/vert_61/view_gene.cgi?taxid=9606&rs=NM_001207048&members=miR-300-5p/4709-3p&showcnc=1&shownc=1&showncf=1
hsa-miR-4709-3p	MIMAT0019812	hsa-miR-4709-3p	BCL11A	B-cell CLL/lymphoma 11A (zinc finger protein)	>-0.02	http://www.targetscan.org/cgi-bin/targetscan/vert_61/view_gene.cgi?taxid=9606&rs=NM_022893&members=miR-300-5p/4709-3p&showcnc=1&shownc=1&showncf=1
hsa-miR-4709-3p	MIMAT0019812	hsa-miR-4709-3p	SHROOM4	shroom family member 4	>-0.02	http://www.targetscan.org/cgi-bin/targetscan/vert_61/view_gene.cgi?taxid=9606&rs=NM_020717&members=miR-300-5p/4709-3p&showcnc=1&shownc=1&showncf=1
hsa-miR-4709-3p	MIMAT0019812	hsa-miR-4709-3p	NFAT5	nuclear factor of activated T-cells 5, tonicity-responsive	>-0.02	http://www.targetscan.org/cgi-bin/targetscan/vert_61/view_gene.cgi?taxid=9606&rs=NM_001113178&members=miR-300-5p/4709-3p&showcnc=1&shownc=1&showncf=1
hsa-miR-4709-3p	MIMAT0019812	hsa-miR-4709-3p	EIF5	eukaryotic translation initiation factor 5	>-0.02	http://www.targetscan.org/cgi-bin/targetscan/vert_61/view_gene.cgi?taxid=9606&rs=NM_001969&members=miR-300-5p/4709-3p&showcnc=1&shownc=1&showncf=1
hsa-miR-4709-3p	MIMAT0019812	hsa-miR-4709-3p	CDC27	cell division cycle 27 homolog (S. cerevisiae)	-0.02	http://www.targetscan.org/cgi-bin/targetscan/vert_61/view_gene.cgi?taxid=9606&rs=NM_001114091&members=miR-300-5p/4709-3p&showcnc=1&shownc=1&showncf=1
hsa-miR-4709-3p	MIMAT0019812	hsa-miR-4709-3p	ZBTB11	zinc finger and BTB domain containing 11	-0.02	http://www.targetscan.org/cgi-bin/targetscan/vert_61/view_gene.cgi?taxid=9606&rs=NM_014415&members=miR-300-5p/4709-3p&showcnc=1&shownc=1&showncf=1
hsa-miR-4709-3p	MIMAT0019812	hsa-miR-4709-3p	SOX1	SRY (sex determining region Y)-box 1	>-0.01	http://www.targetscan.org/cgi-bin/targetscan/vert_61/view_gene.cgi?taxid=9606&rs=NM_005986&members=miR-300-5p/4709-3p&showcnc=1&shownc=1&showncf=1
hsa-miR-4709-3p	MIMAT0019812	hsa-miR-4709-3p	PHF14	PHD finger protein 14	>-0.01	http://www.targetscan.org/cgi-bin/targetscan/vert_61/view_gene.cgi?taxid=9606&rs=NM_014660&members=miR-300-5p/4709-3p&showcnc=1&shownc=1&showncf=1
hsa-miR-4709-3p	MIMAT0019812	hsa-miR-4709-3p	MCTP2	multiple C2 domains, transmembrane 2	>-0.01	http://www.targetscan.org/cgi-bin/targetscan/vert_61/view_gene.cgi?taxid=9606&rs=NM_001159643&members=miR-300-5p/4709-3p&showcnc=1&shownc=1&showncf=1
hsa-miR-4709-3p	MIMAT0019812	hsa-miR-4709-3p	FECH	ferrochelatase	>-0.01	http://www.targetscan.org/cgi-bin/targetscan/vert_61/view_gene.cgi?taxid=9606&rs=NM_000140&members=miR-300-5p/4709-3p&showcnc=1&shownc=1&showncf=1
hsa-miR-4709-3p	MIMAT0019812	hsa-miR-4709-3p	SKI	v-ski sarcoma viral oncogene homolog (avian)	>-0.01	http://www.targetscan.org/cgi-bin/targetscan/vert_61/view_gene.cgi?taxid=9606&rs=NM_003036&members=miR-300-5p/4709-3p&showcnc=1&shownc=1&showncf=1
hsa-miR-4709-3p	MIMAT0019812	hsa-miR-4709-3p	TGFBR3	transforming growth factor, beta receptor III	>-0.01	http://www.targetscan.org/cgi-bin/targetscan/vert_61/view_gene.cgi?taxid=9606&rs=NM_001195683&members=miR-300-5p/4709-3p&showcnc=1&shownc=1&showncf=1
hsa-miR-4709-3p	MIMAT0019812	hsa-miR-4709-3p	PIP4K2B	phosphatidylinositol-5-phosphate 4-kinase, type II, beta	>-0.01	http://www.targetscan.org/cgi-bin/targetscan/vert_61/view_gene.cgi?taxid=9606&rs=NM_003559&members=miR-300-5p/4709-3p&showcnc=1&shownc=1&showncf=1
hsa-miR-4709-3p	MIMAT0019812	hsa-miR-4709-3p	CTAGE5	CTAGE family, member 5	#NAME?	http://www.targetscan.org/cgi-bin/targetscan/vert_61/view_gene.cgi?taxid=9606&rs=NM_005930&members=miR-300-5p/4709-3p&showcnc=1&shownc=1&showncf=1
hsa-miR-4709-3p	MIMAT0019812	hsa-miR-4709-3p	SBDS	Shwachman-Bodian-Diamond syndrome	#NAME?	http://www.targetscan.org/cgi-bin/targetscan/vert_61/view_gene.cgi?taxid=9606&rs=NM_016038&members=miR-300-5p/4709-3p&showcnc=1&shownc=1&showncf=1
hsa-miR-4709-3p	MIMAT0019812	hsa-miR-4709-3p	ZDHHC2	zinc finger, DHHC-type containing 2	#NAME?	http://www.targetscan.org/cgi-bin/targetscan/vert_61/view_gene.cgi?taxid=9606&rs=NM_016353&members=miR-300-5p/4709-3p&showcnc=1&shownc=1&showncf=1
hsa-miR-4709-3p	MIMAT0019812	hsa-miR-4709-3p	FAM82A1	family with sequence similarity 82, member A1	#NAME?	http://www.targetscan.org/cgi-bin/targetscan/vert_61/view_gene.cgi?taxid=9606&rs=NM_001170791&members=miR-300-5p/4709-3p&showcnc=1&shownc=1&showncf=1
hsa-miR-4709-3p	MIMAT0019812	hsa-miR-4709-3p	NCR3	natural cytotoxicity triggering receptor 3	#NAME?	http://www.targetscan.org/cgi-bin/targetscan/vert_61/view_gene.cgi?taxid=9606&rs=NM_001145467&members=miR-300-5p/4709-3p&showcnc=1&shownc=1&showncf=1
