# Supplementary material for: Intrarenal microRNA signature related to the fibrosis process in chronic kidney disease: identification and functional validation of key miRNAs
Source: BMC Nephrol. 2019 Aug 27;20:336. doi: 10.1186/s12882-019-1512-x (PMC6712721; doi:10.1186/s12882-019-1512-x)
Supplement: Supplementary file 8 — Data of validation of putative targets genes of selective miRNAs by qPCR. (XLSX 13 kb) [file 12882_2019_1512_MOESM8_ESM.xlsx]

## Sheet: Target Genes of hsa-miR-4709-3p
Target Genes of hsa-miR-4709-3p
	Gene symbol	Fold change	p<0.05
1	AKT1	0.676319
2	CALM3	0.582692	*
3	CREB1	1.78145
4	CAMK2D	0.825294
5	CCND1	0.665919
6	EIF4B	1.06996
7	EIF4E	0.493616
8	FGF9	1.27149
9	IMPAD1	0.787944
10	INPPL1	0.989993
11	IRAK3	1.04848
12	MAP3K1	1.24586
13	PFKFB3	0.62264
14	PIK3R1	0.712192
15	PTEN	0.96272
16	PIP4K2B	0.49386
17	PLCB3	0.912212
18	PPP2R2C	1.04928
19	SCN5A	0.561472
20	SH2B2	0.975591
21	RRAGC	0.574197
22	ULK2	1.01183
23	TCF7	0.831418
24	TFRC	0.875898

## Sheet: Target Genes of hsa-miR-3607-3p
Target Genes of hsa-miR-3607-3p
	Gene symbol	Fold change	p<0.05
1	DCC	NOT Detected
2	DPYSL2	1.2338
3	EFNA3	0.719202
4	EPHA3	1.06214
5	EPHB2	0.957713
6	GNAI2	0.911779
7	NFATC3	0.842317
8	NFATC4	0.409006
9	NRP1	0.869515
10	PLXNA2	1.14138
11	PLXNC1	NOT Detected
12	PPP3CA	1.09723
13	SLIT1	0.794995
14	SRGAP1	0.979507
15	UNC5C	0.782624
16	UNC5D	0.839285
17	ADCY3	1.53605
18	ADRBK2	1.09072
19	GLUL	1.24474
20	GNG12	1.06997
21	GRIA2	0.775602
22	GRM3	2.4292
23	HOMER1	0.953068
24	PLCB3	1.59151
25	PRKCB	0.89313
26	SHANK3	0.890701
27	SLC38A1	0.833611
28	SLC38A2	0.989247
29	ABL2	1.07562
30	CBL	1.33428
31	CRKL	0.904745
32	EREG	1.17886
33	MAP2K4	0.901212
34	NRG1	0.712288
35	NRG2	1.02827
36	PIK3R1	0.905438
37	PIK3R2	1.03507
38	SOS1	2.05969
39	EZR	1.0736
40	FGF5	1.03657
41	FGF9	0.674073
42	GNA12	0.978374
43	ITGB3	0.838349
44	ITGB8	0.674073	*
45	MYH9	0.596651
46	MYL12A	0.866607
47	PFN2	0.964624
48	PPP1R12A	0.85187
49	SSH2	NOT Detected
50	TIAM1	0.911285
51	VAV3	1.06505
